# Supplementary material for: Locomotor deficits in recently concussed athletes and matched controls during single and dual-task turning gait: preliminary results
Source: J Neuroeng Rehabil. 2016 Jul 25;13:65. doi: 10.1186/s12984-016-0177-y (PMC4960701; doi:10.1186/s12984-016-0177-y)
Supplement: Additional file 1: — Dataset used for all analysis. (XLSX 400 kb) [file 12984_2016_177_MOESM1_ESM.xlsx]

## Sheet: Sheet1
ID	ID_Num	Group	Week	Day Post_Injury	Cleared	Height(m)	Weight(kg)	Task1	Trial	LapTime	NormalizedLapTime	CurvedTime	StraightTime	NormalizedCurvedTime	NormalizedStraightTime	Turn_direction	Dside	COM_vel	MinCOM	PathLength	StrideLength	StrideWidth	StrideTime	meanCurvature	Theta2	X_Turn	Theta1	Theta3	Apex_limb	Apex_Strategy	PrePost_Strategy
C01	1	1	2	16	1	1.7018	63.9565	0	1	41.12	0.925263	26.38	14.74	0.923993	0.927544	0	1	0.818194	0.270574	1.36133	0.990979	-0.128423	1.08333	1.30527	-4.33744	0.718151	4.90389	6.08646	0	1	0
C01	1	1	2	16	1	1.7018	63.9565	0	2	45.38	1.02112	29.38	16	1.02907	1.00683	0	1	0.87403	0.246111	1.15509	0.958223	0.387307	1.01667	1.42828	10.8024	0.828939	0.598137	-4.01703	1	0	1
C01	1	1	2	16	1	1.7018	63.9565	0	3	44.11	0.992542	27.78	16.33	0.97303	1.0276	0	1	0.844289	0.290664	1.53242	0.984163	0.249637	1.23333	1.2289	6.46949	0.719389	-2.03002	1.83364	1	0	1
C01	1	1	2	16	1	1.7018	63.9565	0	4	45.22	1.01752	29.04	16.18	1.01716	1.01816	0	1	0.876008	0.303111	1.46693	1.18544	-0.149636	1.325	1.35916	-3.85121	0.806444	5.33737	8.35699	0	1	0
C01	1	1	2	16	1	1.7018	63.9565	0	5	47.3	1.06432	30.46	16.84	1.0669	1.05969	0	1	0.816196	0.239068	1.24276	1.11798	-0.0912576	1.16667	1.45367	-2.44164	0.769347	3.02855	9.61774	0	1	0
C01	1	1	2	16	1	1.7018	63.9565	0	6	45.36	1.02067	30.1	15.26	1.05429	0.960266	0	1	0.76887	0.213818	1.02722	0.984476	-0.141171	1.14167	1.98555	-2.52734	0.865173	6.32515	7.40336	0	1	0
C01	1	1	2	16	1	1.7018	63.9565	0	7	43.78	0.985117	28.04	15.74	0.982137	0.990471	0	1	0.797893	0.36331	1.64709	0.888226	0.334397	1.19167	1.25601	8.38131	0.674509	-2.53476	4.45091	1	0	1
C01	1	1	2	16	1	1.7018	63.9565	0	8	43.79	0.985342	28.55	15.24	1	0.959008	1	0	0.957996	0.263945	1.41623	1.20322	-0.219031	1.16667	1.01702	-5.78447	0.750953	6.03525	5.99897	1	1	0
C01	1	1	2	16	1	1.7018	63.9565	0	9	42.82	0.963515	27.41	15.41	0.96007	0.969705	1	0	0.913039	0.249802	1.41258	1.0411	0.299545	1.08333	1.12499	9.26974	0.753332	-4.57385	0.563883	0	0	1
C01	1	1	2	16	1	1.7018	63.9565	0	10	44.49	1.00109	28.79	15.7	1.00841	0.987954	1	0	0.88276	0.296268	1.56028	1.11266	-0.0831505	0.883333	1.17177	-3.93776	0.740016	5.62636	9.72623	1	1	0
C01	1	1	2	16	1	1.7018	63.9565	0	11	44.22	0.995018	28.27	15.95	0.990193	1.00369	1	0	0.942778	0.30496	1.48555	1.21732	-0.183459	1.2	1.07556	-4.5114	0.762904	6.37573	5.9573	1	1	0
C01	1	1	2	16	1	1.7018	63.9565	0	12	44.28	0.996368	27.72	16.56	0.970928	1.04207	1	0	0.966434	0.369978	1.8685	1.20987	-0.122872	1.15833	0.951204	-3.94044	0.72638	6.1235	7.1502	1	1	0
C01	1	1	2	16	1	1.7018	63.9565	0	13	44.32	0.997268	28.52	15.8	0.998949	0.994247	1	0	0.92293	0.280558	1.52872	1.10878	0.279159	1.15	1.01276	7.64748	0.711802	-3.88668	1.49254	0	0	1
C01	1	1	2	16	1	1.7018	63.9565	0	14	45.99	1.03485	29.26	16.73	1.02487	1.05277	1	0	0.827499	0.248947	1.31825	1.05142	0.330454	1.21667	1.29376	8.51914	0.724976	-2.13527	0.231739	0	0	1
C01	1	1	2	16	1	1.7018	63.9565	1	1	48.42	1.08952	31.04	17.38	1.08722	1.09367	0	1	0.670782	0.342756	1.38019	0.736947	0.322681	0.958333	1.60872	7.65522	0.626548	-2.14218	4.22488	1	0	1
C01	1	1	2	16	1	1.7018	63.9565	1	2	51.17	1.1514	32.87	18.3	1.15131	1.15156	0	1	0.628274	0.24015	1.0521	0.794478	0.342453	1.21667	2.0983	8.68496	0.691735	-1.03283	1.52652	1	0	1
C01	1	1	2	16	1	1.7018	63.9565	1	3	53.21	1.19731	34.75	18.46	1.21716	1.16163	0	1	0.761872	0.225394	1.19627	1.03069	-0.171632	1.24167	1.55508	-3.94728	0.734275	5.58458	5.17358	0	1	0
C01	1	1	2	16	1	1.7018	63.9565	1	4	52.21	1.1748	33.95	18.26	1.18914	1.14905	0	1	0.75717	0.301294	1.32538	0.965099	0.285817	1.70833	1.38285	8.03236	0.670333	-1.39858	-4.34467	1	0	1
C01	1	1	2	16	1	1.7018	63.9565	1	5	51.68	1.16288	33.63	18.05	1.17793	1.13583	0	1	0.787887	0.231194	1.30276	1.08022	-0.15029	1.225	1.39953	-3.31872	0.715296	2.02922	7.35947	0	1	0
C01	1	1	2	16	1	1.7018	63.9565	1	6	52.38	1.17863	34.12	18.26	1.1951	1.14905	0	1	0.697799	0.308483	1.29495	0.818494	0.339372	1.25833	1.66022	8.27734	0.679843	-1.76017	4.26334	1	0	1
C01	1	1	2	16	1	1.7018	63.9565	1	7	51.36	1.15568	33.4	17.96	1.16988	1.13017	0	1	0.733651	0.323094	1.32772	0.891935	0.290489	1.24167	1.74617	7.64188	0.754408	-0.971715	-0.697329	1	0	1
C01	1	1	2	16	1	1.7018	63.9565	1	8	52.12	1.17278	33.97	18.15	1.18984	1.14213	1	0	0.702731	0.265109	1.39862	0.981284	-0.110516	1.225	0.849654	-2.16386	0.397276	6.47039	3.84845	1	1	0
C01	1	1	2	16	1	1.7018	63.9565	1	9	53.34	1.20023	34.19	19.15	1.19755	1.20505	1	0	0.764844	0.289974	1.51013	0.948971	0.287347	1.24167	1.21226	7.89238	0.616843	-3.00642	2.35051	0	0	1
C01	1	1	2	16	1	1.7018	63.9565	1	10	50.63	1.13925	32.47	18.16	1.1373	1.14275	1	0	0.745751	0.280551	1.40666	0.934987	0.297405	1.18333	1.16199	8.7484	0.573724	-2.83171	0.593321	0	0	1
C01	1	1	2	16	1	1.7018	63.9565	1	11	53.99	1.21486	35.39	18.6	1.23958	1.17044	1	0	0.625036	0.314772	1.31654	0.809081	0.372633	1.39167	1.55567	8.47244	0.546101	0.381146	4.28285	0	0	1
C01	1	1	2	16	1	1.7018	63.9565	1	12	51.19	1.15185	32.4	18.79	1.13485	1.1824	1	0	0.769744	0.311324	1.54711	0.995002	0.214165	1.24167	1.06185	5.40067	0.561581	-4.24526	2.10245	0	0	1
C01	1	1	2	16	1	1.7018	63.9565	1	13	51.36	1.15568	32.87	18.49	1.15131	1.16352	1	0	0.791642	0.306191	1.4746	1.00817	0.286972	1.24167	1.01815	7.68649	0.567945	2.50855	-4.20612	0	0	1
C01	1	1	2	16	1	1.7018	63.9565	1	14	52.77	1.18741	34.87	17.9	1.22137	1.12639	1	0	0.79048	0.273297	1.47024	1.05288	-0.151514	1.10833	1.12122	-2.95473	0.611131	2.15805	5.51437	1	1	0
C01	1	1	3	26	1	1.7018	63.9565	0	1	42.82	0.939182	26.95	15.87	0.921953	0.969964	0	1	0.859787	0.296855	1.50143	1.11889	-0.140747	1.13333	1.17656	-2.76696	0.715849	5.4536	5.92063	0	1	0
C01	1	1	3	26	1	1.7018	63.9565	0	2	44.14	0.968134	28.39	15.75	0.971215	0.96263	0	1	0.835726	0.308382	1.42272	0.96942	0.32173	1.11667	1.09471	7.85915	0.65277	1.9431	-1.971	1	0	1
C01	1	1	3	26	1	1.7018	63.9565	0	3	43.86	0.961993	28.3	15.56	0.968136	0.951017	0	1	0.970028	0.233385	1.43418	1.20452	-0.104726	1.13333	1.03217	-2.71865	0.770801	7.20315	4.752	0	1	0
C01	1	1	3	26	1	1.7018	63.9565	0	4	44.89	0.984584	28.81	16.08	0.985583	0.982799	0	1	0.863179	0.248839	1.38209	1.11476	-0.146215	1.15	1.13113	-3.37664	0.700288	5.98911	4.19237	0	1	0
C01	1	1	3	26	1	1.7018	63.9565	0	5	45.69	1.00213	29.07	16.62	0.994478	1.0158	0	1	0.83989	0.286518	1.37169	0.950906	0.357693	1.15833	1.17145	8.86096	0.690608	-0.448736	0.0226587	1	0	1
C01	1	1	3	26	1	1.7018	63.9565	0	6	47.42	1.04008	30.08	17.34	1.02903	1.05981	0	1	0.798382	0.365964	1.61078	0.861486	0.356511	1.16667	1.24834	8.17891	0.672118	-2.3195	5.16332	1	0	1
C01	1	1	3	26	1	1.7018	63.9565	0	7	45.17	0.990725	29.24	15.93	1.00029	0.973631	0	1	0.701654	0.302569	1.39639	0.902003	0.372702	1.14167	1.30233	8.68647	0.570135	-0.830456	3.1971	1	0	1
C01	1	1	3	26	1	1.7018	63.9565	0	8	43.91	0.963089	29.13	14.78	0.99653	0.903344	1	0	0.85086	0.254838	1.42699	1.09795	-0.158308	1.125	1.13804	-6.23443	0.689144	5.53527	6.05776	1	1	0
C01	1	1	3	26	1	1.7018	63.9565	0	9	46.54	1.02077	30.3	16.24	1.03656	0.992578	1	0	0.840415	0.251761	1.43147	1.02173	0.301673	1.18333	1.23755	8.82986	0.718307	-3.3949	-0.756285	0	0	1
C01	1	1	3	26	1	1.7018	63.9565	0	10	44.59	0.978004	28.24	16.35	0.966083	0.999301	1	0	0.690477	0.254546	1.47739	0.929799	0.305287	1.2	1.19741	9.05369	0.518728	-2.2798	1.15007	0	0	1
C01	1	1	3	26	1	1.7018	63.9565	0	11	47.16	1.03437	29.93	17.23	1.0239	1.05309	1	0	0.830659	0.230683	1.56131	1.17797	-0.117175	1.15833	0.974924	-4.80722	0.592163	5.33448	7.34768	1	1	0
C01	1	1	3	26	1	1.7018	63.9565	0	12	47.74	1.04709	30.48	17.26	1.04271	1.05492	1	0	0.866234	0.259174	1.46088	1.19338	-0.155577	1.2	1.09471	-5.71647	0.687671	6.18064	6.5253	1	1	0
C01	1	1	3	26	1	1.7018	63.9565	0	13	47.37	1.03898	30.3	17.07	1.03656	1.04331	1	0	0.809402	0.225179	1.25776	1.12489	-0.180706	1.21667	1.21197	-5.07061	0.671072	6.3236	4.81397	1	1	0
C01	1	1	3	26	1	1.7018	63.9565	0	14	47	1.03086	30.02	16.98	1.02698	1.03781	1	0	0.818794	0.269396	1.53257	1.17206	-0.0921968	1	1.21859	-2.81705	0.685004	5.447	8.72378	1	1	0
C01	1	1	3	26	1	1.7018	63.9565	1	1	47.63	1.04468	30.67	16.96	1.04921	1.03658	0	1	0.823762	0.296005	1.55776	0.936701	0.340657	1.25833	1.27562	8.1572	0.713488	-0.541448	3.77225	1	0	1
C01	1	1	3	26	1	1.7018	63.9565	1	2	50.57	1.10916	33.03	17.54	1.12995	1.07203	0	1	0.780116	0.292926	1.4268	0.828054	0.342983	1.2	1.52255	7.8675	0.747315	-0.762572	3.52165	1	0	1
C01	1	1	3	26	1	1.7018	63.9565	1	3	49.07	1.07627	33.35	15.72	1.1409	0.960796	0	1	0.792937	0.223242	1.27465	1.10496	-0.103774	1.18333	1.09229	-1.39663	0.601794	7.04477	2.18105	0	1	0
C01	1	1	3	26	1	1.7018	63.9565	1	4	49.66	1.08921	32.59	17.07	1.1149	1.04331	0	1	0.846908	0.23448	1.29521	1.1002	-0.15147	1.19167	1.16564	-2.46314	0.696343	5.83908	2.72446	0	1	0
C01	1	1	3	26	1	1.7018	63.9565	1	5	49.44	1.08438	31.82	17.62	1.08855	1.07692	0	1	0.693839	0.269408	1.35161	0.900739	0.359272	1.24167	1.38497	8.88358	0.588056	-0.115906	3.16992	1	0	1
C01	1	1	3	26	1	1.7018	63.9565	1	6	51.08	1.12035	32.57	18.51	1.11421	1.13132	0	1	0.814052	0.24631	1.27482	.	.	.	1.56128	-2.22194	0.802417	.	7.80952	0	1	0
C01	1	1	3	26	1	1.7018	63.9565	1	7	52.65	1.15479	34.33	18.32	1.17442	1.11971	0	1	0.771435	0.244891	1.22976	0.862096	0.333335	1.23333	1.03739	7.47543	0.553089	1.85772	1.23519	1	0	1
C01	1	1	3	26	1	1.7018	63.9565	1	8	50.5	1.10763	32.81	17.69	1.12242	1.0812	1	0	0.826956	0.20078	1.21492	1.1351	-0.0899548	1.15	0.954965	-3.73473	0.578523	8.5813	3.82454	1	1	0
C01	1	1	3	26	1	1.7018	63.9565	1	9	49.36	1.08263	31.06	18.3	1.06255	1.11848	1	0	0.719105	0.221119	1.32153	0.972378	0.342749	1.23333	1.39323	9.97108	0.624325	-0.510511	0.702175	0	0	1
C01	1	1	3	26	1	1.7018	63.9565	1	10	49.94	1.09535	31.96	17.98	1.09334	1.09893	1	0	0.712571	0.237725	1.32432	1.08957	-0.131689	1.24167	1.28769	-4.58531	0.579064	6.84169	7.68367	1	1	0
C01	1	1	3	26	1	1.7018	63.9565	1	11	48.29	1.05916	29.81	18.48	1.01979	1.12949	1	0	0.631265	0.210922	1.20559	0.867925	0.325055	1.225	1.50953	9.91518	0.541553	-2.11708	2.13497	0	0	1
C01	1	1	3	26	1	1.7018	63.9565	1	12	49.13	1.07758	31.5	17.63	1.07761	1.07753	1	0	0.830765	0.245421	1.45911	1.11357	-0.127964	1.2	1.199	-4.79146	0.691294	7.32472	8.19714	1	1	0
C01	1	1	3	26	1	1.7018	63.9565	1	13	50.81	1.11443	32.17	18.64	1.10053	1.13926	1	0	0.726079	0.27904	1.32476	0.978432	0.306243	1.20833	1.06985	8.18641	0.513541	1.22439	-3.43224	0	0	1
C01	1	1	3	26	1	1.7018	63.9565	1	14	48.76	1.06947	31.5	17.26	1.07761	1.05492	1	0	0.753108	0.223843	1.29509	1.05565	-0.159257	1.03333	1.17667	-6.00683	0.588492	7.08763	6.26736	1	1	0
C01	1	1	4	30	1	1.7018	63.9565	0	1	43.44	0.962827	27.57	15.87	0.959815	0.968105	0	1	0.837461	0.339911	1.43549	1.11794	-0.081027	1.15	1.16701	-1.08326	0.685905	7.24733	5.44408	0	1	0
C01	1	1	4	30	1	1.7018	63.9565	0	2	43.51	0.964378	27.48	16.03	0.956682	0.977865	0	1	0.957989	0.343862	1.4398	1.14833	-0.11583	1.05	1.05312	-3.50222	0.76836	8.53616	4.84731	0	1	0
C01	1	1	4	30	1	1.7018	63.9565	0	3	44.22	0.980115	28.21	16.01	0.982096	0.976645	0	1	0.787456	0.305421	1.29986	1.06348	-0.130729	1.13333	1.27344	-3.70371	0.668395	4.90654	5.31761	0	1	0
C01	1	1	4	30	1	1.7018	63.9565	0	4	44.94	0.996074	28.8	16.14	1.00264	0.984575	0	1	0.841025	0.37191	1.54074	1.12847	-0.156334	1.2	1.34586	-3.03656	0.760791	5.4423	6.88152	0	1	0
C01	1	1	4	30	1	1.7018	63.9565	0	5	45.18	1.00139	29.36	15.82	1.02213	0.965054	0	1	0.819374	0.32324	1.21557	0.844656	0.360692	1.14167	1.51912	9.18741	0.795248	-1.01877	4.78262	1	0	1
C01	1	1	4	30	1	1.7018	63.9565	0	6	45.64	1.01159	29.51	16.13	1.02735	0.983965	0	1	0.798564	0.301571	1.16184	1.02034	-0.158884	1.125	1.64232	-3.76911	0.808504	5.60334	5.53802	0	1	0
C01	1	1	4	30	1	1.7018	63.9565	0	7	45.38	1.00583	29.6	15.78	1.03049	0.962614	0	1	0.818291	0.282679	1.19666	1.08077	-0.177668	1.16667	1.45467	-2.78598	0.772252	7.35682	2.90237	0	1	0
C01	1	1	4	30	1	1.7018	63.9565	0	8	43.21	0.957729	28.03	15.18	0.975829	0.926013	1	0	0.708911	0.264979	1.19241	0.935131	0.29635	1.125	1.29702	9.04495	0.577656	-4.15841	-0.79332	0	0	1
C01	1	1	4	30	1	1.7018	63.9565	0	9	47.93	1.06235	30.66	17.27	1.06739	1.05351	1	0	0.632056	0.296141	1.29736	0.877426	0.329818	1.20833	1.14452	8.83713	0.428851	-1.72241	0.0723281	0	0	1
C01	1	1	4	30	1	1.7018	63.9565	0	10	47.27	1.04772	29.85	17.42	1.03919	1.06266	1	0	0.762689	0.303629	1.43955	0.902077	0.304934	1.15833	0.943824	9.04076	0.502088	-1.564	-2.02657	0	0	1
C01	1	1	4	30	1	1.7018	63.9565	0	11	46.61	1.03309	29.35	17.26	1.02178	1.0529	1	0	0.748021	0.294785	1.15517	1.02037	-0.153107	1.13333	1.42294	-5.86749	0.67241	8.74199	7.81365	1	1	0
C01	1	1	4	30	1	1.7018	63.9565	0	12	45.42	1.00671	28.22	17.2	0.982444	1.04924	1	0	0.832243	0.297626	1.17518	0.972799	0.344613	1.175	1.18242	7.83786	0.686204	1.75935	-3.69641	0	0	1
C01	1	1	4	30	1	1.7018	63.9565	0	13	45.5	1.00849	28.77	16.73	1.00159	1.02057	1	0	0.869299	0.289708	1.30735	0.99513	0.310595	1.14167	1.01388	9.71415	0.653769	-1.9948	-4.58222	0	0	1
C01	1	1	4	30	1	1.7018	63.9565	0	14	43.39	0.961719	26.73	16.66	0.930571	1.0163	1	0	0.893903	0.330317	1.39286	1.14747	-0.130956	1.15	1.24952	-6.25943	0.784618	11.6969	8.93816	1	1	0
C01	1	1	4	30	1	1.7018	63.9565	1	1	49.71	1.1018	31.61	18.1	1.10046	1.10414	0	1	0.707883	0.262076	0.91835	1.0044	-0.215746	2.025	2.12194	-3.08546	0.816068	10.0299	1.67907	0	1	0
C01	1	1	4	30	1	1.7018	63.9565	1	2	48.84	1.08252	31.12	17.72	1.0834	1.08096	0	1	0.732419	0.299127	1.39843	0.981271	-0.0850295	1.19167	1.2246	-1.91718	0.581223	5.22373	3.8816	0	1	0
C01	1	1	4	30	1	1.7018	63.9565	1	3	50.04	1.10911	32.3	17.74	1.12448	1.08218	0	1	.	.	.	.	.	.	.	.	#VALUE!	.	.	0	.	.
C01	1	1	4	30	1	1.7018	63.9565	1	4	49.14	1.08916	31.4	17.74	1.09315	1.08218	0	1	0.817535	0.274397	1.14353	0.905161	0.358004	1.25833	1.78096	8.33997	0.872076	-2.88258	6.50422	1	0	1
C01	1	1	4	30	1	1.7018	63.9565	1	5	49.44	1.09581	31.56	17.88	1.09872	1.09072	0	1	0.727718	0.332854	1.27571	1.01144	-0.138964	1.19167	1.52766	-2.37198	0.680209	4.37609	4.20716	0	1	0
C01	1	1	4	30	1	1.7018	63.9565	1	6	49.43	1.09559	31.65	17.78	1.10186	1.08462	0	1	0.749356	0.30554	1.176	0.764333	0.328135	0.933333	1.50346	8.32061	0.701144	1.36524	-0.149517	1	0	1
C01	1	1	4	30	1	1.7018	63.9565	1	7	49.5	1.09714	31.16	18.34	1.0848	1.11878	0	1	0.80406	0.272665	1.19009	1.03889	-0.189682	1.20833	1.51266	-4.27585	0.774251	5.19965	3.12931	0	1	0
C01	1	1	4	30	1	1.7018	63.9565	1	8	51.21	1.13505	32.14	19.07	1.11891	1.16331	1	0	0.829323	0.294091	1.36988	1.06589	-0.0809842	1.15	1.11398	-4.25206	0.653768	7.18135	8.29054	1	1	0
C01	1	1	4	30	1	1.7018	63.9565	1	9	48.81	1.08185	30.44	18.37	1.05973	1.12061	1	0	0.639772	0.302353	1.31382	0.866596	0.293581	1.19167	1.18344	8.38515	0.451081	-3.022	-0.560856	0	0	1
C01	1	1	4	30	1	1.7018	63.9565	1	10	49.22	1.09094	31.2	18.02	1.08619	1.09926	1	0	0.785936	0.286791	1.155	1.08754	-0.119089	1.2	1.25141	-4.57989	0.658054	7.33801	5.63706	1	1	0
C01	1	1	4	30	1	1.7018	63.9565	1	11	47.9	1.06168	29.68	18.22	1.03327	1.11146	1	0	0.832607	0.283636	1.28349	0.943022	0.286161	1.18333	0.87268	8.16709	0.544067	-0.706194	-2.41125	0	0	1
C01	1	1	4	30	1	1.7018	63.9565	1	12	49.01	1.08628	31.66	17.35	1.1022	1.05839	1	0	0.851865	0.279138	1.32065	1.017	0.297758	1.13333	1.23088	9.90196	0.729054	-4.22008	1.14693	0	0	1
C01	1	1	4	30	1	1.7018	63.9565	1	13	51.12	1.13305	32.33	18.79	1.12553	1.14623	1	0	0.755107	0.249828	1.20001	0.957306	0.270909	1.15	1.1547	9.43809	0.582255	-3.81885	0.137457	0	0	1
C01	1	1	4	30	1	1.7018	63.9565	1	14	48.15	1.06722	29.97	18.18	1.04337	1.10902	1	0	0.630693	0.275314	1.3155	0.888764	0.302823	1.2	1.07099	8.65865	0.402727	-1.81842	0.142431	0	0	1
C01	1	1	5	37	1	1.7018	63.9565	0	1	45.11	0.969959	29.25	15.86	0.989369	0.936088	0	1	0.83495	0.258642	1.31794	0.844897	0.321964	1.10833	1.54231	8.75782	0.821623	-2.05821	1.72446	1	0	1
C01	1	1	5	37	1	1.7018	63.9565	0	2	45.48	0.977914	29.24	16.24	0.989031	0.958516	0	1	0.816302	0.218108	1.2019	0.859546	0.317207	1.14167	1.58376	8.38459	0.812315	-2.56268	3.28933	1	0	1
C01	1	1	5	37	1	1.7018	63.9565	0	3	45.93	0.98759	29.03	16.9	0.981928	0.99747	0	1	0.764256	0.29529	1.2861	0.812347	0.375797	1.16667	1.73138	8.58718	0.791005	-2.10515	2.00846	1	0	1
C01	1	1	5	37	1	1.7018	63.9565	0	4	44	0.946091	27.83	16.17	0.941338	0.954384	0	1	0.810843	0.240714	1.24731	1.1108	-0.0979974	0.941667	1.50302	-2.30434	0.779457	4.71549	8.21338	0	1	0
C01	1	1	5	37	1	1.7018	63.9565	0	5	45.13	0.970389	28.55	16.58	0.965692	0.978583	0	1	0.80418	0.212968	1.10026	1.03951	-0.139674	0.983333	1.6435	-3.56981	0.81586	5.61101	7.68527	0	1	0
C01	1	1	5	37	1	1.7018	63.9565	0	6	45.28	0.973614	29	16.28	0.980913	0.960877	0	1	0.658131	0.246563	1.05258	0.755251	0.383461	1.16667	2.09287	9.35873	0.736394	1.56523	1.6521	1	0	1
C01	1	1	5	37	1	1.7018	63.9565	0	7	48.48	1.04242	30.92	17.56	1.04586	1.03642	0	1	0.858302	0.31219	1.40476	0.917411	0.319347	1.15	1.31509	8.44623	0.769553	-1.99265	1.50357	1	0	1
C01	1	1	5	37	1	1.7018	63.9565	0	8	45.18	0.971464	28.79	16.39	0.97381	0.967369	1	0	0.81453	0.302773	1.36353	1.13992	-0.108415	1.15	1.20252	-3.71562	0.673413	8.42534	6.49506	1	1	0
C01	1	1	5	37	1	1.7018	63.9565	0	9	46.76	1.00544	29.88	16.88	1.01068	0.99629	1	0	0.794462	0.269656	1.26114	1.09435	-0.0962321	1.225	1.23943	-2.74507	0.663848	6.59612	6.28141	1	1	0
C01	1	1	5	37	1	1.7018	63.9565	0	10	47.36	1.01834	30.63	16.73	1.03605	0.987437	1	0	0.813509	0.255301	1.47076	0.887868	0.280453	0.966667	0.991195	8.46051	0.58056	0.247899	-3.3497	0	0	1
C01	1	1	5	37	1	1.7018	63.9565	0	11	48.18	1.03597	30.8	17.38	1.0418	1.0258	1	0	0.803314	0.295868	1.46691	1.04576	-0.0935588	1.15833	1.11345	-3.24989	0.623051	5.5759	4.44083	1	1	0
C01	1	1	5	37	1	1.7018	63.9565	0	12	47.08	1.01232	28.32	18.76	0.957913	1.10725	1	0	0.817259	0.24484	1.4548	1.01197	0.30701	1.15833	1.19548	8.52661	0.673812	-4.18158	4.29981	0	0	1
C01	1	1	5	37	1	1.7018	63.9565	0	13	47.93	1.03059	30.65	17.28	1.03672	1.0199	1	0	0.736176	0.236948	1.11569	1.12162	-0.100214	1.25	1.24073	-2.31805	0.591974	7.57492	4.13402	1	1	0
C01	1	1	5	37	1	1.7018	63.9565	0	14	49.2	1.0579	31.01	18.19	1.0489	1.07361	1	0	0.804482	0.2421	1.39542	1.00332	-0.0729534	0.991667	1.29454	-3.45017	0.697379	6.69161	8.45157	1	1	0
C01	1	1	5	37	1	1.7018	63.9565	1	1	47.95	1.03102	29.99	17.96	1.0144	1.06003	0	1	0.732197	0.235711	1.08339	0.840136	0.357634	1.15833	1.63719	9.43801	0.720368	-1.82853	0.965626	1	0	1
C01	1	1	5	37	1	1.7018	63.9565	1	2	53.02	1.14004	33.89	19.13	1.14632	1.12909	0	1	0.673976	0.296614	1.25289	0.741108	0.344122	1.25	1.81732	7.63768	0.690102	-1.82669	3.45319	1	0	1
C01	1	1	5	37	1	1.7018	63.9565	1	3	50.42	1.08413	32.36	18.06	1.09456	1.06594	0	1	0.745032	0.23786	1.26796	1.06346	-0.159326	1.21667	1.39144	-4.33652	0.657653	3.60261	5.97629	0	1	0
C01	1	1	5	37	1	1.7018	63.9565	1	4	50.9	1.09446	31.98	18.92	1.08171	1.11669	0	1	0.718842	0.235489	1.10428	0.816566	0.368456	1.24167	1.79932	8.07381	0.749022	-1.88385	3.46003	1	0	1
C01	1	1	5	37	1	1.7018	63.9565	1	5	50.34	1.08241	31.92	18.42	1.07968	1.08718	0	1	0.782554	0.205934	1.11723	1.05449	-0.169716	1.21667	1.35782	-3.23538	0.693664	7.99379	2.75976	0	1	0
C01	1	1	5	37	1	1.7018	63.9565	1	6	50.96	1.09575	32.36	18.6	1.09456	1.09781	0	1	0.781447	0.218997	1.15798	1.08723	-0.166603	1.23333	1.3336	-2.99256	0.683446	7.18227	2.9906	0	1	0
C01	1	1	5	37	1	1.7018	63.9565	1	7	49.66	1.06779	31.97	17.69	1.08137	1.0441	0	1	0.772496	0.223533	1.26184	1.08723	-0.0950615	1.25833	1.10476	-1.38427	0.582864	6.10659	3.93926	0	1	0
C01	1	1	5	37	1	1.7018	63.9565	1	8	50.14	1.07811	31.46	18.68	1.06412	1.10253	1	0	0.835628	0.212788	1.27756	1.038	-0.123749	0.941667	1.22123	-4.92502	0.706089	7.22877	7.61874	1	1	0
C01	1	1	5	37	1	1.7018	63.9565	1	9	49.97	1.07446	32.11	17.86	1.08611	1.05413	1	0	.	.	.	.	.	.	.	.	.	.	.	0	.	.
C01	1	1	5	37	1	1.7018	63.9565	1	10	46.4	0.997696	29.29	17.11	0.990722	1.00987	1	0	0.841992	0.213051	1.32264	.	.	.	1.30298	-6.61637	0.745781	.	10.4148	1	1	0
C01	1	1	5	37	1	1.7018	63.9565	1	11	46.15	0.992321	29.52	16.63	0.998502	0.981535	1	0	0.918331	0.225098	1.31327	1.16402	-0.071836	1.125	1.14468	-3.11278	0.767767	8.47437	6.1976	1	1	0
C01	1	1	5	37	1	1.7018	63.9565	1	12	46.55	1.00092	29.66	16.89	1.00324	0.99688	1	0	0.820626	0.227425	1.24236	0.839777	0.293456	0.908333	0.916984	8.74048	0.553203	-0.0714112	-1.01505	0	0	1
C01	1	1	5	37	1	1.7018	63.9565	1	13	45.88	0.986515	28.56	17.32	0.96603	1.02226	1	0	0.825919	0.202286	1.39546	1.42255	0.467521	1.08333	1.08844	10.2145	0.638662	0.269693	3.10692	0	0	1
C01	1	1	5	37	1	1.7018	63.9565	1	14	46.88	1.00802	29.45	17.43	0.996134	1.02875	1	0	0.86879	0.264742	1.31304	1.19734	-0.069265	1.15833	1.06402	-2.59549	0.67664	9.47328	5.47113	1	1	0
C01	1	1	6	45	1	1.7018	63.9565	0	1	41.49	0.928158	26.34	15.15	0.926905	0.930345	0	1	0.763369	0.296513	1.29209	0.806418	0.355309	1.09167	1.54574	8.42701	0.733232	-3.27572	6.37044	1	0	1
C01	1	1	6	45	1	1.7018	63.9565	0	2	43.84	0.980729	27.69	16.15	0.974412	0.991754	0	1	0.606148	0.284792	1.10218	0.751678	0.361298	1.19167	1.86396	7.28359	0.600484	0.190499	1.75481	1	0	1
C01	1	1	6	45	1	1.7018	63.9565	0	3	45.79	1.02435	29.54	16.25	1.03951	0.997895	0	1	0.760442	0.249461	1.20514	0.922474	0.295902	1.18333	1.5905	7.36852	0.743616	0.782153	-1.99761	1	0	1
C01	1	1	6	45	1	1.7018	63.9565	0	4	46.06	1.03039	29.21	16.85	1.0279	1.03474	0	1	0.840472	0.245892	1.38915	1.10241	-0.136571	1.125	1.3419	-4.63299	0.758662	5.39395	7.05522	0	1	0
C01	1	1	6	45	1	1.7018	63.9565	0	5	44.99	1.00646	28.67	16.32	1.0089	1.00219	0	1	0.894245	0.237966	1.34286	1.00859	0.323445	1.13333	1.33624	9.49943	0.818527	-4.70286	0.931174	1	0	1
C01	1	1	6	45	1	1.7018	63.9565	0	6	44.28	0.990572	28.49	15.79	1.00256	0.969646	0	1	0.787018	0.238001	1.23486	1.08292	-0.0987648	1.10833	1.54828	-4.44616	0.764473	5.80006	9.1488	0	1	0
C01	1	1	6	45	1	1.7018	63.9565	0	7	44.01	0.984532	27.94	16.07	0.983209	0.986841	0	1	0.795105	0.215606	1.13836	1.03356	-0.208633	1.15	1.59141	-5.84529	0.788426	4.80885	4.25031	0	1	0
C01	1	1	6	45	1	1.7018	63.9565	0	8	43.22	0.966859	26.27	16.95	0.924442	1.04088	1	0	0.968688	0.248629	1.3491	1.05815	0.337601	1.1	0.912475	10.1217	0.708098	-1.46649	-3.70003	0	0	1
C01	1	1	6	45	1	1.7018	63.9565	0	9	43.69	0.977374	27.87	15.82	0.980746	0.971489	1	0	0.947832	0.241596	1.39376	1.16877	-0.131561	1.1	1.02624	-5.07967	0.744816	5.68332	5.38663	1	1	0
C01	1	1	6	45	1	1.7018	63.9565	0	10	46.1	1.03129	29.2	16.9	1.02755	1.03781	1	0	.	.	.	.	.	.	.	.	.	.	.	0	.	.
C01	1	1	6	45	1	1.7018	63.9565	0	11	46.85	1.04806	29.53	17.32	1.03916	1.0636	1	0	0.880529	0.327642	1.62173	0.977494	0.29844	1.08333	0.933303	8.38567	0.626403	-2.26599	-1.91142	0	0	1
C01	1	1	6	45	1	1.7018	63.9565	0	12	45.75	1.02346	29.18	16.57	1.02684	1.01755	1	0	0.865989	0.231833	1.41409	1.04198	0.275782	1.18333	1.07942	7.68449	0.680503	-2.79024	0.413266	0	0	1
C01	1	1	6	45	1	1.7018	63.9565	0	13	46.48	1.03979	30.4	16.08	1.06978	0.987455	1	0	0.944999	0.264711	1.53766	1.00614	0.257986	1.14167	1.10261	6.87651	0.777666	-1.36417	-1.37214	0	0	1
C01	1	1	6	45	1	1.7018	63.9565	0	14	43.27	0.967978	27.51	15.76	0.968078	0.967804	1	0	0.900382	0.269446	1.33644	0.983742	0.291732	1.09167	0.886041	8.45281	0.622904	-0.00361652	-3.09705	0	0	1
C01	1	1	6	45	1	1.7018	63.9565	1	1	48.04	1.07469	29.76	18.28	1.04726	1.12255	0	1	0.695393	0.26782	1.32797	0.968517	-0.0859497	1.14167	1.44795	-3.61671	0.610851	3.48683	9.0352	0	1	0
C01	1	1	6	45	1	1.7018	63.9565	1	2	47.27	1.05746	30.44	16.83	1.07118	1.03351	0	1	0.728804	0.253934	1.18033	0.841732	0.349081	1.19167	1.54537	9.01651	0.687314	-1.45985	3.10509	1	0	1
C01	1	1	6	45	1	1.7018	63.9565	1	3	48.63	1.08788	31.14	17.49	1.09582	1.07404	0	1	0.763521	0.237536	1.28032	1.06166	-0.12581	1.15833	1.48577	-3.97208	0.713796	4.61231	6.49066	0	1	0
C01	1	1	6	45	1	1.7018	63.9565	1	4	48.31	1.08073	31.44	16.87	1.10637	1.03597	0	1	0.671722	0.278355	1.32543	1.00739	-0.173358	1.2	1.41837	-4.40149	0.569301	4.74212	4.7269	0	1	0
C01	1	1	6	45	1	1.7018	63.9565	1	5	48.47	1.08431	31.07	17.4	1.09335	1.06851	0	1	0.743719	0.239191	1.14073	0.909862	0.308667	1.175	1.56737	8.36216	0.714247	0.0171715	-2.32968	1	0	1
C01	1	1	6	45	1	1.7018	63.9565	1	6	48.85	1.09281	31.44	17.41	1.10637	1.06913	0	1	0.724494	0.233924	1.19905	0.868266	0.314541	1.19167	1.42547	7.8735	0.642359	0.331821	-1.90839	1	0	1
C01	1	1	6	45	1	1.7018	63.9565	1	7	48.72	1.0899	31.05	17.67	1.09265	1.0851	0	1	0.84048	0.27572	1.38061	0.96696	0.318411	1.2	1.34549	7.50197	0.760008	-2.9853	5.81518	1	0	1
C01	1	1	6	45	1	1.7018	63.9565	1	8	48.18	1.07782	30.02	18.16	1.0564	1.11519	1	0	0.880458	0.254354	1.4292	1.05365	0.275372	1.175	1.2058	8.33787	0.751682	-4.11293	2.24012	0	0	1
C01	1	1	6	45	1	1.7018	63.9565	1	9	50.59	1.13173	31.75	18.84	1.11728	1.15694	1	0	0.852527	0.259019	1.44289	.	.	.	0.823472	8.55884	0.539316	.	-1.95185	0	0	1
C01	1	1	6	45	1	1.7018	63.9565	1	10	49.51	1.10757	31.22	18.29	1.09863	1.12317	1	0	0.855929	0.266323	1.50495	.	.	.	1.25408	-0.92148	0.743081	.	7.08581	1	1	0
C01	1	1	6	45	1	1.7018	63.9565	1	11	48.2	1.07827	30.51	17.69	1.07365	1.08632	1	0	0.835977	0.201553	1.18541	1.11981	-0.112516	1.18333	0.960735	-3.44161	0.591284	6.75701	2.38646	1	1	0
C01	1	1	6	45	1	1.7018	63.9565	1	12	46.2	1.03352	28.73	17.47	1.01101	1.07281	1	0	0.947613	0.250643	1.6002	1.07859	0.268566	1.10833	0.928681	8.22853	0.695089	-4.11333	1.23383	0	0	1
C01	1	1	6	45	1	1.7018	63.9565	1	13	46.88	1.04874	29.61	17.27	1.04198	1.06053	1	0	.	.	.	.	.	.	.	.	.	.	.	.	.	.
C01	1	1	6	45	1	1.7018	63.9565	1	14	47.78	1.06887	29.7	18.08	1.04514	1.11027	1	0	0.802609	0.22148	1.29454	0.953803	0.316654	1.21667	1.28653	8.14623	0.692032	-2.68329	3.84431	0	0	1
C01	1	1	52	399	1	1.7018	63.9565	0	1	40.49	0.979439	25.34	15.15	0.97601	1.04622	0	1	0.86293	0.348618	1.38764	1.03027	-0.15429	1.05	1.13548	-5.62257	0.701893	4.90087	6.33366	0	1	0
C01	1	1	52	399	1	1.7018	63.9565	0	2	43.27	1.04669	28.04	15.23	1.08	1.05174	0	1	0.777852	0.350116	1.30738	0.817791	0.359483	1.08333	1.55639	9.41985	0.755382	-2.76029	1.12602	1	0	1
C01	1	1	52	399	1	1.7018	63.9565	0	3	41.89	1.0133	27.34	14.55	1.05304	1.00478	0	1	0.926081	0.33427	1.28358	0.985722	0.316273	1.06667	1.25216	9.65072	0.821011	-2.388	-4.75001	1	0	1
C01	1	1	52	399	1	1.7018	63.9565	0	4	39.71	0.960571	25.62	14.09	0.986794	0.973018	0	1	0.934377	0.341747	1.33744	1.00218	0.348436	1.05	1.24488	10.2279	0.826993	-3.25419	-1.49421	1	0	1
C01	1	1	52	399	1	1.7018	63.9565	0	5	41.06	0.993227	26.38	14.68	1.01607	1.01376	0	1	0.921219	0.309043	1.08395	0.956892	0.397612	1.075	1.41715	11.5035	0.877146	-2.44237	-3.26372	1	0	1
C01	1	1	52	399	1	1.7018	63.9565	0	6	40.48	0.979197	26.45	14.03	1.01876	0.968875	0	1	0.892913	0.257269	1.13462	1.02359	0.318562	1.08333	1.57159	10.106	0.897231	-6.47159	-0.0173481	1	0	1
C01	1	1	52	399	1	1.7018	63.9565	0	7	40.17	0.971698	26.17	14	1.00798	0.966803	0	1	0.883431	0.300779	1.28272	1.07926	-0.17164	1.03333	1.08673	-6.82381	0.703412	8.22415	5.18841	0	1	0
C01	1	1	52	399	1	1.7018	63.9565	0	8	38.01	0.919448	24.26	13.75	0.934412	0.949539	1	0	0.990145	0.284799	1.29365	1.05733	0.313324	0.983333	0.962017	9.93451	0.756149	0.00119674	-5.25725	0	0	1
C01	1	1	52	399	1	1.7018	63.9565	0	9	40.49	0.979439	25.89	14.6	0.997194	1.00824	1	0	0.950472	0.309295	1.26449	1.05761	0.296975	1.08333	1.01556	8.32508	0.742375	0.183159	-5.28263	0	0	1
C01	1	1	52	399	1	1.7018	63.9565	0	10	39.51	0.955733	25.54	13.97	0.983713	0.964731	1	0	0.992936	0.284002	1.46921	1.0225	0.317899	1.09167	1.21629	9.66573	0.875716	-3.6738	-0.577367	0	0	1
C01	1	1	52	399	1	1.7018	63.9565	0	11	41.52	1.00435	25.69	15.83	0.98949	1.09318	1	0	0.985942	0.306232	1.32008	1.16338	-0.187637	1.05833	1.20008	-6.43866	0.862131	7.90059	7.75915	1	1	0
C01	1	1	52	399	1	1.7018	63.9565	0	12	40.07	0.969279	25.51	14.56	0.982557	1.00548	1	0	1.0081	0.313636	1.43536	1.19181	-0.187091	1.125	0.975353	-5.69951	0.780987	3.00567	8.62077	1	1	0
C01	1	1	52	399	1	1.7018	63.9565	0	13	39.73	0.961055	25.44	14.29	0.979861	0.98683	1	0	1.00052	0.321537	1.39257	1.19614	-0.167324	1.04167	1.06045	-6.47938	0.815248	8.79408	5.07621	1	1	0
C01	1	1	52	399	1	1.7018	63.9565	0	14	39.81	0.96299	25.81	14	0.994112	0.966803	1	0	0.923218	0.348898	1.2962	0.933459	0.350321	1	1.33031	9.62153	0.848049	-0.637751	-2.92624	0	0	1
C01	1	1	52	399	1	1.7018	63.9565	1	1	46.84	1.13304	29.53	17.31	1.13739	1.19538	0	1	0.756185	0.330643	1.42904	1.06082	-0.14226	1.19167	1.13093	-4.50055	0.57404	3.83381	7.48689	0	1	0
C01	1	1	52	399	1	1.7018	63.9565	1	2	47.53	1.14973	30.43	17.1	1.17206	1.18088	0	1	0.817349	0.285613	1.31112	1.01165	0.367548	1.21667	1.4903	10.537	0.783197	-4.99811	4.9267	1	0	1
C01	1	1	52	399	1	1.7018	63.9565	1	3	48.49	1.17296	31.36	17.13	1.20788	1.18295	0	1	0.669258	0.312665	1.0602	0.782828	0.333822	1.19167	2.13629	9.14418	0.763355	-3.25537	0.999301	1	0	1
C01	1	1	52	399	1	1.7018	63.9565	1	4	47.34	1.14514	30.26	17.08	1.16551	1.1795	0	1	0.815786	0.338337	1.24334	0.945026	0.330781	1.18333	1.27954	8.44918	0.705388	-1.18868	-1.8971	1	0	1
C01	1	1	52	399	1	1.7018	63.9565	1	5	47.06	1.13836	29.65	17.41	1.14202	1.20229	0	1	0.734798	0.276811	1.11356	0.879209	0.383241	1.21667	1.94316	10.5593	0.809388	-3.91308	4.54388	1	0	1
C01	1	1	52	399	1	1.7018	63.9565	1	6	46.2	1.11756	29.99	16.21	1.15511	1.11942	0	1	0.773051	0.307257	1.33178	1.07061	-0.13777	1.19167	1.17166	-4.37259	0.610856	3.33355	9.09441	0	1	0
C01	1	1	52	399	1	1.7018	63.9565	1	7	46.27	1.11925	28.88	17.39	1.11236	1.20091	0	1	0.839714	0.317932	1.38986	0.93862	0.343989	1.10833	1.39368	9.58976	0.776681	-3.75736	3.12839	1	0	1
C01	1	1	52	399	1	1.7018	63.9565	1	8	46.86	1.13353	29.6	17.26	1.14009	1.19193	1	0	0.821793	0.306707	1.29937	1.04455	-0.106727	0.95	1.31868	-3.67238	0.727575	7.85592	5.20539	1	1	0
C01	1	1	52	399	1	1.7018	63.9565	1	9	44.91	1.08636	28.02	16.89	1.07923	1.16638	1	0	0.836454	0.311035	1.28227	1.10867	-0.142521	1.18333	1.12842	-4.0307	0.66831	7.64889	4.1432	1	1	0
C01	1	1	52	399	1	1.7018	63.9565	1	10	46.46	1.12385	29.5	16.96	1.13624	1.17121	1	0	0.966091	0.313331	1.42839	1.11307	-0.127264	1.05	1.06471	-4.59001	0.782252	6.81934	7.53597	1	1	0
C01	1	1	52	399	1	1.7018	63.9565	1	11	47.29	1.14393	30.75	16.54	1.18438	1.14221	1	0	0.9043	0.284784	1.39034	0.980535	0.339962	1.14167	1.20405	9.26828	0.77765	-2.47778	4.47696	0	0	1
C01	1	1	52	399	1	1.7018	63.9565	1	12	45.77	1.10716	29.24	16.53	1.12622	1.14152	1	0	0.801266	0.306518	1.19227	1.14318	-0.16673	1.28333	1.24404	-3.08956	0.67395	8.17658	2.85443	1	1	0
C01	1	1	52	399	1	1.7018	63.9565	1	13	45.3	1.09579	28.38	16.92	1.0931	1.16845	1	0	0.891785	0.290885	1.33948	1.07032	-0.131793	1.075	1.12793	-5.02388	0.731168	5.59063	7.42436	1	1	0
C01	1	1	52	399	1	1.7018	63.9565	1	14	45.64	1.10402	28.47	17.17	1.09657	1.18571	1	0	0.914905	0.296459	1.39736	1.04022	0.319143	1.18333	1.12731	9.06892	0.756396	-3.75272	2.68782	0	0	1
H01	2	0	2	16	1	1.778	64.8637	0	1	36.88	0.965974	22.21	14.67	0.933051	1.02206	0	1	0.979232	0.228479	1.54156	1.1678	-0.0561775	1.05	1.02922	-3.58079	0.778812	6.99383	7.56724	0	1	0
H01	2	0	2	16	1	1.778	64.8637	0	2	38.73	1.01443	25.22	13.51	1.0595	0.941245	0	1	1.02981	0.191133	1.23826	1.26112	-0.17843	1.05	1.18401	-7.73565	0.898253	9.79912	6.91354	0	1	0
H01	2	0	2	16	1	1.778	64.8637	0	3	38.63	1.01181	24.01	14.62	1.00867	1.01858	0	1	0.963976	0.230435	1.30131	1.16994	-0.137708	1.05	1.24892	-5.95884	0.859575	7.56067	7.58883	0	1	0
H01	2	0	2	16	1	1.778	64.8637	0	4	.	.	.	.	.	.	0	1	0.958112	0.257718	1.37144	0.995139	0.341089	1.04167	1.26568	9.74909	0.86013	-5.17134	1.68353	1	0	1
H01	2	0	2	16	1	1.778	64.8637	0	5	39.71	1.0401	24	15.71	1.00825	1.09452	0	1	1.02011	0.242217	1.34937	1.0829	0.393501	1.04167	1.13509	11.2793	0.868282	-3.95	0.118613	1	0	1
H01	2	0	2	16	1	1.778	64.8637	0	6	40.09	1.05005	24.52	15.57	1.03009	1.08477	0	1	0.996538	0.262849	1.35568	1.21939	-0.17267	1.05	1.21779	-7.11569	0.879882	9.8355	8.47287	0	1	0
H01	2	0	2	16	1	1.778	64.8637	0	7	.	.	.	14.11	.	0.983047	0	1	1.05238	0.224984	1.3212	.	.	.	0.909835	10.3118	0.789207	.	-4.49777	1	0	1
H01	2	0	2	16	1	1.778	64.8637	0	8	.	.	.	.	.	.	1	0	0.97661	0.260086	1.4142	1.19088	-0.160046	1.05	1.09163	-5.17218	0.805562	6.455	5.67764	1	1	0
H01	2	0	2	16	1	1.778	64.8637	0	9	38.36	1.00474	24.39	13.97	1.02463	0.973293	1	0	0.954776	0.259692	1.42836	1.18938	-0.163505	1.08333	1.10632	-5.1289	0.789642	6.19537	5.19548	1	1	0
H01	2	0	2	16	1	1.778	64.8637	0	10	36.77	0.963093	22.69	14.08	0.953216	0.980957	1	0	1.02418	0.225684	1.46936	1.22447	-0.124739	1.1	1.05822	-3.83325	0.83749	5.35457	7.29965	1	1	0
H01	2	0	2	16	1	1.778	64.8637	0	11	36.8	0.963878	22.5	14.3	0.945234	0.996284	1	0	1.02049	0.302954	1.67352	1.14198	-0.129928	0.9	0.985159	-4.69346	0.798202	4.45292	7.67904	1	1	0
H01	2	0	2	16	1	1.778	64.8637	0	12	38.5	1.00841	24.5	14	1.02925	0.975383	1	0	1.01821	0.288763	1.66915	1.18139	-0.0942121	1.03333	1.07654	-4.67735	0.84021	6.18662	8.29928	1	1	0
H01	2	0	2	16	1	1.778	64.8637	0	13	37.7	0.987451	23.7	14	0.995646	0.975383	1	0	1.02897	0.29125	1.5792	1.25715	-0.116678	1.05	0.880397	-3.99143	0.750292	7.95646	5.59183	1	1	0
H01	2	0	2	16	1	1.778	64.8637	0	14	37.8	0.990071	24.1	13.7	1.01245	0.954482	1	0	.	.	.	.	.	.	.	.	.	.	.	0	0	1
H01	2	0	2	16	1	1.778	64.8637	1	1	.	.	.	14.6	.	1.01719	0	1	0.87537	0.240603	1.18176	1.13577	-0.190739	1.11667	1.539	-6.25943	0.867484	9.13681	7.09076	0	1	0
H01	2	0	2	16	1	1.778	64.8637	1	2	39.6	1.03722	23.8	15.8	0.999847	1.10079	0	1	0.973034	0.21244	1.14304	1.20987	-0.204637	1.1	1.47091	-7.42519	0.948056	9.41753	9.13982	0	1	0
H01	2	0	2	16	1	1.778	64.8637	1	3	39.2	1.02674	23.7	15.5	0.995646	1.07989	0	1	0.979353	0.215676	1.20416	1.06412	0.414368	1.13333	1.30548	10.6408	0.896883	-3.93017	1.19633	1	0	1
H01	2	0	2	16	1	1.778	64.8637	1	4	38.6	1.01102	23.9	14.7	1.00405	1.02415	0	1	0.95191	0.19068	1.10745	1.00236	0.446884	1.13333	1.3866	11.9461	0.898564	-3.52157	1.51385	1	0	1
H01	2	0	2	16	1	1.778	64.8637	1	5	38.4	1.00579	23	15.4	0.966239	1.07292	0	1	0.978776	0.265701	1.29182	1.09615	0.374351	1.1	1.29838	10.2243	0.893647	-4.26415	-1.49704	1	0	1
H01	2	0	2	16	1	1.778	64.8637	1	6	40.9	1.07127	24.5	16.4	1.02925	1.14259	0	1	1.02526	0.199651	1.25589	1.27481	-0.140548	1.06667	1.18987	-5.94267	0.896345	7.51041	7.66281	0	1	0
H01	2	0	2	16	1	1.778	64.8637	1	7	38.6	1.01102	23.3	15.3	0.978842	1.06595	0	1	1.01546	0.252106	1.49136	1.16606	0.385341	1.15	1.12067	10.413	0.857455	-4.16147	0.297612	1	0	1
H01	2	0	2	16	1	1.778	64.8637	1	8	39.9	1.04507	24.7	15.2	1.03766	1.05899	1	0	1.02501	0.288525	1.567	1.11377	0.281718	1.09167	0.996222	7.09519	0.808204	-1.61919	-2.10236	0	0	1
H01	2	0	2	16	1	1.778	64.8637	1	9	41.5	1.08698	26.6	14.9	1.11748	1.03809	1	0	0.970347	0.321528	1.77088	1.1893	-0.0793907	1.10833	0.944187	-3.01425	0.726716	6.12407	6.21852	1	1	0
H01	2	0	2	16	1	1.778	64.8637	1	10	39.4	1.03198	24.2	15.2	1.01665	1.05899	1	0	1.01034	0.297469	1.6977	1.189	-0.121589	1.09167	0.91451	-4.08313	0.751024	5.06312	5.93838	1	1	0
H01	2	0	2	16	1	1.778	64.8637	1	11	38.8	1.01626	24	14.8	1.00825	1.03112	1	0	0.978321	0.286013	1.52823	1.24688	-0.154998	1.08333	1.02258	-4.71439	0.774647	7.34309	4.45859	1	1	0
H01	2	0	2	16	1	1.778	64.8637	1	12	39	1.0215	23.7	15.3	0.995646	1.06595	1	0	0.981947	0.312751	1.65198	1.23244	-0.125506	1.1	0.899076	-3.75905	0.714228	6.99177	4.40526	1	1	0
H01	2	0	2	16	1	1.778	64.8637	1	13	38.3	1.00317	23.7	14.6	0.995646	1.01719	1	0	1.02904	0.297514	1.58679	1.08235	0.27602	1.11667	1.00715	7.98956	0.81757	-0.423769	-4.1014	0	0	1
H01	2	0	2	16	1	1.778	64.8637	1	14	39.1	1.02412	24.1	15	1.01245	1.04505	1	0	1.06561	0.306573	1.60847	1.07157	0.287375	0.925	0.955369	8.0276	0.82607	-1.12912	-3.10299	0	0	1
H01	2	0	3	23	1	1.778	64.8637	0	1	35.4	0.990799	22.05	13.35	0.987166	1.01205	0	1	0.972866	0.287897	1.27381	0.964702	0.397222	0.966667	1.16904	9.50532	0.835895	-3.21082	-2.63674	1	0	1
H01	2	0	3	23	1	1.778	64.8637	0	2	35.83	1.00283	22.78	13.05	1.01985	0.989303	0	1	1.11578	0.256873	1.53719	1.23103	-0.173843	0.958333	1.00796	-6.39744	0.897957	7.69985	4.0834	0	1	0
H01	2	0	3	23	1	1.778	64.8637	0	3	35.54	0.994717	23.07	12.47	1.03283	0.945334	0	1	1.08633	0.286823	1.5718	1.07402	0.350377	0.966667	0.831583	9.48952	0.775989	-2.27244	-3.38164	1	0	1
H01	2	0	3	23	1	1.778	64.8637	0	4	36.37	1.01795	22.98	13.39	1.0288	1.01508	0	1	1.05623	0.274207	1.55378	1.30814	-0.169594	1.09167	0.956273	-7.23116	0.817725	7.92477	-0.241076	0	1	0
H01	2	0	3	23	1	1.778	64.8637	0	5	35.22	0.985761	21.92	13.3	0.981346	1.00825	1	0	1.10971	0.305301	1.63451	1.13494	0.282027	0.816667	0.839128	8.73603	0.801798	-0.308087	-5.61324	0	0	1
H01	2	0	3	23	1	1.778	64.8637	0	6	35.53	0.994437	22.53	13	1.00866	0.985512	1	0	1.06128	0.288745	1.50174	1.07704	0.30688	0.85	0.882637	9.92367	0.782455	-1.50054	-5.81262	0	0	1
H01	2	0	3	23	1	1.778	64.8637	0	7	35.68	0.998636	22.15	13.53	0.991643	1.02569	1	0	1.076	0.261687	1.55191	1.22522	-0.144154	0.841667	0.90465	-7.55087	0.808534	6.65945	8.33221	1	1	0
H01	2	0	3	23	1	1.778	64.8637	0	8	36.26	1.01487	22.9	13.36	1.02522	1.0128	1	0	1.01763	0.30331	1.55944	1.13996	0.330636	1.00833	0.991295	10.6953	0.798506	-4.34868	-2.53767	0	0	1
H01	2	0	3	23	1	1.778	64.8637	1	1	36.25	1.01459	22.79	13.46	1.0203	1.02038	0	1	1.00129	0.24224	1.36985	1.14611	-0.127132	0.975	1.21657	-6.37871	0.884056	8.53315	5.7648	0	1	0
H01	2	0	3	23	1	1.778	64.8637	1	2	35.27	0.98716	22.02	13.25	0.985823	1.00446	0	1	1.06747	0.263953	1.33177	1.10712	0.411893	1.04167	0.926635	9.61262	0.812579	-1.6177	-3.0918	1	0	1
H01	2	0	3	23	1	1.778	64.8637	1	3	37.02	1.03614	23.6	13.42	1.05656	1.01735	0	1	1.02896	0.232365	1.2909	1.02918	0.391766	1	1.22426	10.1856	0.913687	-4.1384	3.6739	1	0	1
H01	2	0	3	23	1	1.778	64.8637	1	4	37.04	1.0367	23.34	13.7	1.04492	1.03858	0	1	0.98478	0.191986	1.41728	1.08307	0.296234	0.908333	0.9703	8.84037	0.755005	-0.165103	-6.28063	1	0	1
H01	2	0	3	23	1	1.778	64.8637	1	5	36.47	1.02075	23.74	12.73	1.06283	0.965044	1	0	0.958753	0.30752	1.613	1.25484	-0.127197	1.05833	0.912416	-5.43701	0.697897	7.20871	7.39185	1	1	0
H01	2	0	3	23	1	1.778	64.8637	1	6	37.93	1.06161	24	13.93	1.07447	1.05601	1	0	0.983466	0.324985	1.68058	1.24163	-0.131056	1.08333	0.854853	-5.43477	0.690881	6.8882	6.8784	1	1	0
H01	2	0	3	23	1	1.778	64.8637	1	7	37.88	1.06021	23.81	14.07	1.06596	1.06663	1	0	1.00641	0.342611	1.86144	1.32966	-0.162316	1.13333	0.851322	-5.32477	0.711574	6.15628	5.60322	1	1	0
H01	2	0	3	23	1	1.778	64.8637	1	8	37.26	1.04286	23.33	13.93	1.04447	1.05601	1	0	1.00734	0.285697	1.53599	1.09282	0.332323	0.883333	0.94136	9.56929	0.762502	-0.119132	-4.98292	0	0	1
H01	2	0	4	30	1	1.778	64.8637	0	1	36.58	0.993752	22.69	13.89	0.966413	1.0419	0	1	1.04375	0.337688	1.4632	1.21511	-0.0963685	1.00833	0.992178	-4.55318	0.824251	8.87417	6.99332	0	1	0
H01	2	0	4	30	1	1.778	64.8637	0	2	36.26	0.985058	23.07	13.19	0.982598	0.989391	0	1	1.02669	0.352736	1.44492	1.28056	-0.14583	1.04167	1.05836	-4.82849	0.839987	9.3281	5.45744	0	1	0
H01	2	0	4	30	1	1.778	64.8637	0	3	37.69	1.02391	24.23	13.46	1.032	1.00964	0	1	1.08583	0.321569	1.38167	1.08756	0.364887	1.01667	0.976077	10.662	0.855404	-1.52667	-2.89365	1	0	1
H01	2	0	4	30	1	1.778	64.8637	0	4	36.52	0.992122	23.74	12.78	1.01113	0.958637	0	1	1.09351	0.345122	1.54607	1.26648	-0.135306	1.025	1.19588	-4.91302	0.960539	7.20481	8.25399	0	1	0
H01	2	0	4	30	1	1.778	64.8637	0	5	36.47	0.990763	23.51	12.96	1.00134	0.972139	0	1	1.09329	0.330085	1.4535	1.07065	0.374121	0.941667	1.04275	10.5878	0.894636	-4.69674	1.62349	1	0	1
H01	2	0	4	30	1	1.778	64.8637	0	6	36.73	0.997827	23.41	13.32	0.997079	0.999143	0	1	1.05859	0.0787088	0.959622	1.34761	-0.106484	1.05833	1.14675	-4.03015	0.909504	10.3187	5.52053	0	1	0
H01	2	0	4	30	1	1.778	64.8637	0	7	36.83	1.00054	23.4	13.43	0.996653	1.00739	0	1	1.12435	0.366817	1.65827	1.23814	-0.125538	0.991667	1.06858	-5.67984	0.933553	7.08306	8.86872	0	1	0
H01	2	0	4	30	1	1.778	64.8637	0	8	36.15	0.98207	23.21	12.94	0.988561	0.970639	1	0	0.991545	0.3502	1.57793	1.19535	-0.153105	0.966667	1.06242	-7.05908	0.807177	5.7518	8.81361	1	1	0
H01	2	0	4	30	1	1.778	64.8637	0	9	36.55	0.992937	23.19	13.36	0.987709	1.00214	1	0	1.04282	0.33458	1.54222	1.1221	0.309543	1.03333	0.874864	9.57787	0.760489	-2.03704	-5.52322	0	0	1
H01	2	0	4	30	1	1.778	64.8637	0	10	37.28	1.01277	23.63	13.65	1.00645	1.0239	1	0	1.06765	0.323038	1.63262	1.30248	-0.163717	1.04167	0.986203	-6.84328	0.84378	5.71108	8.58512	1	1	0
H01	2	0	4	30	1	1.778	64.8637	0	11	36.21	0.9837	23.11	13.1	0.984302	0.98264	1	0	1.08441	0.353692	1.68664	1.25316	-0.131641	0.975	1.00002	-6.33641	0.866091	6.74152	8.61188	1	1	0
H01	2	0	4	30	1	1.778	64.8637	0	12	36.91	1.00272	23.69	13.22	1.00901	0.991642	1	0	1.05755	0.358133	1.70385	1.15211	0.295705	0.841667	0.891362	9.31365	0.783854	-5.96551	0.0328206	0	0	1
H01	2	0	4	30	1	1.778	64.8637	0	13	37.69	1.02391	23.86	13.83	1.01625	1.0374	1	0	1.0754	0.313663	1.58742	1.22687	-0.049423	0.85	1.02454	-4.78459	0.869803	8.51934	10.0401	1	1	0
H01	2	0	4	30	1	1.778	64.8637	0	14	37.47	1.01793	23.96	13.51	1.02051	1.01339	1	0	1.0293	0.338917	1.5217	1.14812	0.315502	1.06667	1.04584	9.15886	0.836601	-5.18591	0.733732	0	0	1
H01	2	0	4	30	1	1.778	64.8637	1	1	34.42	0.935072	21.93	12.49	0.934043	0.936884	0	1	1.04497	0.323879	1.31941	1.27986	-0.156122	1.03333	1.22203	-5.28751	0.927683	9.45867	7.0122	0	1	0
H01	2	0	4	30	1	1.778	64.8637	1	2	35.48	0.963869	22.43	13.05	0.955339	0.97889	0	1	1.08092	0.349306	1.50638	1.14232	0.41033	1.06667	1.28278	11.4401	0.982417	-5.11442	1.07308	1	0	1
H01	2	0	4	30	1	1.778	64.8637	1	3	35.63	0.967943	22.85	12.78	0.973228	0.958637	0	1	1.04884	0.32542	1.45993	1.25279	-0.143491	1.05	1.17996	-5.59936	0.914365	8.24358	7.02643	0	1	0
H01	2	0	4	30	1	1.778	64.8637	1	4	36.49	0.991307	22.93	13.56	0.976635	1.01715	0	1	1.08114	0.325551	1.41537	1.11196	0.375212	1.04167	1.08841	10.5862	0.90463	-2.85318	-0.600983	1	0	1
H01	2	0	4	30	1	1.778	64.8637	1	5	37.71	1.02445	23.89	13.82	1.01752	1.03665	0	1	1.05191	0.0948274	0.953406	.	.	.	1.16209	10.5986	0.909816	.	-0.520985	1	0	1
H01	2	0	4	30	1	1.778	64.8637	1	6	38.48	1.04537	24.53	13.95	1.04478	1.0464	0	1	1.07469	0.340248	1.48423	1.37833	-0.181356	1.15	1.28711	-5.44115	0.978629	7.16045	9.57954	0	1	0
H01	2	0	4	30	1	1.778	64.8637	1	7	38.65	1.04999	24.73	13.92	1.0533	1.04415	0	1	1.05269	0.367238	1.61266	1.24321	-0.108121	1.01667	1.241	-4.47969	0.942081	7.52555	9.06516	0	1	0
H01	2	0	4	30	1	1.778	64.8637	1	8	38.13	1.03586	24.07	14.06	1.02519	1.05465	1	0	0.982136	0.358804	1.75858	1.26767	-0.093754	1.075	0.815602	-4.64503	0.666592	8.04497	4.45327	1	1	0
H01	2	0	4	30	1	1.778	64.8637	1	9	37.53	1.01956	23.97	13.56	1.02093	1.01715	1	0	1.07559	0.301962	1.51186	1.17167	0.309465	1.06667	0.949787	9.49662	0.832438	-4.79593	-0.489873	0	0	1
H01	2	0	4	30	1	1.778	64.8637	1	10	38.89	1.05651	24.99	13.9	1.06437	1.04265	1	0	0.987926	0.338568	1.58429	1.21104	-0.124323	1.075	1.04702	-5.17925	0.796226	6.74568	9.06947	1	1	0
H01	2	0	4	30	1	1.778	64.8637	1	11	38.69	1.05107	24.48	14.21	1.04265	1.0659	1	0	0.973721	0.341688	1.62409	1.23432	-0.132292	1.1	0.988081	-5.19382	0.752796	6.11585	7.24139	1	1	0
H01	2	0	4	30	1	1.778	64.8637	1	12	38.73	1.05216	24.69	14.04	1.0516	1.05315	1	0	0.943966	0.35112	1.61389	1.3006	-0.194777	1.075	1.02099	-6.63612	0.738188	7.49866	7.5282	1	1	0
H01	2	0	4	30	1	1.778	64.8637	1	13	38.44	1.04428	24.07	14.37	1.02519	1.0779	1	0	0.934686	0.36438	1.57108	1.02094	0.291089	0.975	0.881338	8.03724	0.65616	-1.01928	-3.43077	0	0	1
H01	2	0	4	30	1	1.778	64.8637	1	14	38.34	1.04156	24.19	14.15	1.0303	1.0614	1	0	0.984827	0.349302	1.74871	1.13587	0.297255	1.13333	0.833651	8.52447	0.67993	-2.64753	-1.54854	0	0	1
H01	2	0	5	37	1	1.778	64.8637	0	1	35.56	0.960599	22.53	13.03	0.954517	0.971301	0	1	1.0116	0.0877543	0.702797	1.02333	0.399713	1.01667	1.49989	10.8003	0.99336	-1.15433	-2.76205	1	0	1
H01	2	0	5	37	1	1.778	64.8637	0	2	36.14	0.976267	23.35	12.79	0.989257	0.95341	0	1	1.05283	0.272914	1.38837	1.0629	0.39134	1.04167	0.99052	10.4188	0.832053	-1.25334	-1.93266	1	0	1
H01	2	0	5	37	1	1.778	64.8637	0	3	36.4	0.98329	23.18	13.22	0.982055	0.985464	0	1	1.10708	0.23735	1.5428	1.29293	-0.127244	1.025	0.989325	-5.60333	0.881165	7.79229	6.66919	0	1	0
H01	2	0	5	37	1	1.778	64.8637	0	4	36.37	0.98248	23.4	12.97	0.991375	0.966828	0	1	1.09018	0.291969	1.47963	1.11061	0.39462	1.025	1.01944	10.8299	0.880777	-2.97054	-0.850965	1	0	1
H01	2	0	5	37	1	1.778	64.8637	0	5	36.48	0.985451	23.52	12.96	0.996459	0.966083	0	1	1.04328	0.282058	1.42782	1.1129	0.339695	1.075	1.03536	9.1644	0.844999	-1.12372	-5.01461	1	0	1
H01	2	0	5	37	1	1.778	64.8637	0	6	37.48	1.01246	24.27	13.21	1.02823	0.984719	0	1	1.02471	0.31908	1.57632	1.0662	0.35493	1.04167	1.06846	9.69566	0.842794	-3.74792	0.0984106	1	0	1
H01	2	0	5	37	1	1.778	64.8637	0	7	37.82	1.02165	24.1	13.72	1.02103	1.02274	0	1	1.04691	0.339612	1.572	1.10089	0.361308	1.05	1.00444	10.2566	0.83338	-2.45185	-3.53447	1	0	1
H01	2	0	5	37	1	1.778	64.8637	0	8	36.55	0.987342	23.43	13.12	0.992646	0.97801	1	0	1.05748	0.300266	1.58993	1.1075	0.32551	1.025	1.13047	9.51105	0.90154	-5.78568	0.735308	0	0	1
H01	2	0	5	37	1	1.778	64.8637	0	9	36.85	0.995446	23.46	13.39	0.993917	0.998136	1	0	1.05548	0.374806	1.87574	1.31343	-0.119565	1.01667	0.83225	-5.84769	0.74762	9.42748	5.95466	1	1	0
H01	2	0	5	37	1	1.778	64.8637	0	10	37.11	1.00247	23.36	13.75	0.989681	1.02497	1	0	0.964115	0.339245	1.53593	1.06623	0.324342	1.025	1.16104	9.3605	0.823473	-5.28987	-1.8687	0	0	1
H01	2	0	5	37	1	1.778	64.8637	0	11	37.34	1.00868	23.63	13.71	1.00112	1.02199	1	0	1.04375	0.266978	1.50558	1.10983	0.319228	1.03333	1.09881	9.26456	0.874852	-4.60055	-0.101679	0	0	1
H01	2	0	5	37	1	1.778	64.8637	0	12	37.34	1.00868	23.47	13.87	0.994341	1.03392	1	0	0.967358	0.276881	1.48269	1.19452	-0.12392	1	1.08772	-5.86793	0.794254	9.3401	8.10615	1	1	0
H01	2	0	5	37	1	1.778	64.8637	0	13	38.69	1.04515	24.42	14.27	1.03459	1.06373	1	0	1.02684	0.351085	1.76335	.	.	.	0.838589	9.64514	0.724019	.	-4.23305	0	0	1
H01	2	0	5	37	1	1.778	64.8637	0	14	38.13	1.03002	24.33	13.8	1.03078	1.0287	1	0	0.953375	0.286184	1.52512	1.198	-0.136844	1.05	1.13434	-5.31632	0.800674	9.59932	7.44933	1	1	0
H01	2	0	5	37	1	1.778	64.8637	1	1	36.56	0.987612	23.09	13.47	0.978242	1.0041	0	1	1.0617	0.238244	1.40652	1.27443	-0.13809	1.04167	0.989782	-5.83837	0.84003	8.8031	4.17026	0	1	0
H01	2	0	5	37	1	1.778	64.8637	1	2	36.94	0.997878	23.84	13.1	1.01002	0.976519	0	1	1.03835	0.324367	1.57995	1.05542	0.396075	1.05	1.17453	10.5215	0.902379	-3.52009	0.192459	1	0	1
H01	2	0	5	37	1	1.778	64.8637	1	3	36.75	0.992745	23.46	13.29	0.993917	0.990682	0	1	1.04853	0.289859	1.55599	1.25885	-0.122121	1.06667	0.862647	-4.82221	0.758928	8.72244	3.83402	0	1	0
H01	2	0	5	37	1	1.778	64.8637	1	4	37.66	1.01733	23.88	13.78	1.01171	1.02721	0	1	1.08704	0.276518	1.53497	1.27239	-0.118075	1.06667	1.21442	-5.28868	0.962189	6.7438	9.6058	0	1	0
H01	2	0	5	37	1	1.778	64.8637	1	5	38.21	1.03218	24.28	13.93	1.02866	1.03839	0	1	0.994395	0.2458	1.38202	1.18829	-0.156783	1.04167	1.12776	-6.02343	0.839789	7.95736	3.99589	0	1	0
H01	2	0	5	37	1	1.778	64.8637	1	6	37.98	1.02597	24.17	13.81	1.024	1.02944	0	1	0.965014	0.258282	1.29028	0.998791	0.427628	1.10833	1.17435	10.7968	0.830083	-0.0646342	-0.243804	1	0	1
H01	2	0	5	37	1	1.778	64.8637	1	7	38.42	1.03786	24.51	13.91	1.0384	1.0369	0	1	1.02207	0.281209	1.5008	1.08191	0.375088	1.08333	1.3147	9.75261	0.941435	-4.08981	0.48119	1	0	1
H01	2	0	5	37	1	1.778	64.8637	1	8	38.6	1.04272	24.49	14.11	1.03755	1.05181	1	0	1.0655	0.301118	1.69035	1.12759	0.307268	1.08333	0.766789	8.85795	0.71629	-3.0144	-3.07025	0	0	1
H01	2	0	5	37	1	1.778	64.8637	1	9	37.98	1.02597	23.96	14.02	1.0151	1.0451	1	0	1.05558	0.332004	1.78463	1.111	0.277401	1.04167	0.931223	8.8787	0.803852	-4.11813	-0.684141	0	0	1
H01	2	0	5	37	1	1.778	64.8637	1	10	38.06	1.02813	23.63	14.43	1.00112	1.07566	1	0	0.99114	0.308211	1.70414	1.22025	-0.0947034	1.06667	1.03637	-4.85758	0.794363	9.11766	8.8007	1	1	0
H01	2	0	5	37	1	1.778	64.8637	1	11	37.8	1.02111	23.85	13.95	1.01044	1.03988	1	0	0.978677	0.327798	1.6884	1.03515	0.282725	0.9	0.845056	8.52732	0.680447	-1.34452	-4.12311	0	0	1
H01	2	0	5	37	1	1.778	64.8637	1	12	38.13	1.03002	24.23	13.9	1.02654	1.03615	1	0	1.00009	0.277543	1.51472	1.12331	0.295689	1.06667	1.22011	8.41321	0.884306	-5.18369	0.329845	0	0	1
H01	2	0	5	37	1	1.778	64.8637	1	13	37.71	1.01868	24.01	13.7	1.01722	1.02124	1	0	1.00513	0.271928	1.55616	1.27951	-0.112539	1.04167	1.06172	-5.97992	0.820427	11.4969	8.11438	1	1	0
H01	2	0	5	37	1	1.778	64.8637	1	14	38.12	1.02975	24.09	14.03	1.02061	1.04584	1	0	1.12586	0.264748	1.66496	1.2097	0.318286	1.06667	0.74613	8.74445	0.757535	-2.84361	-3.32533	0	0	1
H01	2	0	6	45	1	1.778	64.8637	0	1	36.36	0.94417	22.54	13.82	0.922906	0.981036	0	1	1.00173	0.281773	1.40025	0.997868	0.402419	0.866667	1.301	10.2163	0.917144	-3.95605	1.31835	1	0	1
H01	2	0	6	45	1	1.778	64.8637	0	2	38.33	0.995326	24.34	13.99	0.996607	0.993104	0	1	1.0338	0.287934	1.52098	1.04216	0.368621	0.866667	1.10964	9.2937	0.870247	-3.45386	0.951807	1	0	1
H01	2	0	6	45	1	1.778	64.8637	0	3	37.43	0.971955	23.01	14.42	0.94215	1.02363	0	1	1.08594	0.216415	1.43714	1.30958	-0.12638	1.05833	0.95931	-4.80476	0.846914	8.08338	5.3778	0	1	0
H01	2	0	6	45	1	1.778	64.8637	0	4	37.58	0.97585	23.85	13.73	0.976544	0.974648	0	1	1.07044	0.244108	1.51827	1.2941	-0.1343	1.06667	0.883584	-5.06883	0.791587	8.92005	3.60367	0	1	0
H01	2	0	6	45	1	1.778	64.8637	0	5	39.13	1.0161	24.98	14.15	1.02281	1.00446	0	1	1.06115	0.225674	1.46375	1.28213	-0.146089	1.08333	0.941767	-5.15729	0.814739	6.80614	6.20995	0	1	0
H01	2	0	6	45	1	1.778	64.8637	0	6	39.37	1.02233	25.42	13.95	1.04083	0.990265	0	1	1.01077	0.268487	1.46978	1.08018	0.375938	1.09167	1.2047	8.54531	0.888489	-1.82966	1.47712	1	0	1
H01	2	0	6	45	1	1.778	64.8637	0	7	40.49	1.05142	26.19	14.3	1.07236	1.01511	0	1	1.02967	0.255233	1.40765	1.07222	0.40532	1.11667	1.32289	10.3316	0.951412	-3.91817	0.222305	1	0	1
H01	2	0	6	45	1	1.778	64.8637	0	8	37.43	0.971955	23.92	13.51	0.97941	0.959031	1	0	1.06512	0.289366	1.67998	1.24598	-0.106186	1.025	0.957672	-5.37294	0.826817	6.2479	7.68681	1	1	0
H01	2	0	6	45	1	1.778	64.8637	0	9	38.19	0.99169	24.22	13.97	0.991694	0.991684	1	0	0.965798	0.320367	1.46144	1.02196	0.353117	1.01667	1.11191	9.97466	0.803634	-3.64627	-1.8667	0	0	1
H01	2	0	6	45	1	1.778	64.8637	0	10	38.49	0.999481	24.15	14.34	0.988828	1.01795	1	0	1.01585	0.297194	1.5699	1.11092	0.364361	1.08333	0.863725	10.0514	0.728004	-1.0538	-2.41094	0	0	1
H01	2	0	6	45	1	1.778	64.8637	0	11	38.72	1.00545	24.52	14.2	1.00398	1.00801	1	0	0.974025	0.29664	1.52157	1.0755	0.314604	0.925	1.1687	9.01712	0.836932	-5.91801	0.909161	0	0	1
H01	2	0	6	45	1	1.778	64.8637	0	12	38.27	0.993768	24.15	14.12	0.988828	1.00233	1	0	1.0298	0.297848	1.70232	1.11435	0.300548	1.075	0.951638	8.17364	0.789975	-2.8872	0.752932	0	0	1
H01	2	0	6	45	1	1.778	64.8637	0	13	39.23	1.0187	25.1	14.13	1.02773	1.00304	1	0	1.07494	0.247492	1.54674	1.12869	0.319085	1.075	0.938584	9.12007	0.825927	-3.59387	1.13166	0	0	1
H01	2	0	6	45	1	1.778	64.8637	0	14	40.12	1.04181	25.53	14.59	1.04533	1.0357	1	0	0.954409	0.331473	1.6457	1.11206	0.309915	1.10833	1.08946	8.08077	0.781575	-3.88042	2.95049	0	0	1
H01	2	0	6	45	1	1.778	64.8637	1	1	35.8	0.929629	22.3	13.5	0.913079	0.958321	0	1	0.977557	0.249756	1.33589	1.06686	0.369812	1.10833	0.903035	8.42825	0.711968	0.0327646	-0.738445	1	0	1
H01	2	0	6	45	1	1.778	64.8637	1	2	35.78	0.929109	22.87	12.91	0.936418	0.916438	0	1	1.03064	0.225244	1.21212	1.04335	0.414347	1.08333	1.27582	9.89355	0.935087	-2.88975	1.52831	1	0	1
H01	2	0	6	45	1	1.778	64.8637	1	3	36.07	0.93664	23.29	12.78	0.953615	0.90721	0	1	1.04297	0.264727	1.48117	1.27823	-0.146501	1.05	1.0662	-5.68821	0.859249	7.55445	6.68851	0	1	0
H01	2	0	6	45	1	1.778	64.8637	1	4	36.91	0.958452	23.42	13.49	0.958938	0.957611	0	1	1.04181	0.238404	1.2835	1.06038	0.421743	1.05833	1.37112	10.8383	0.979138	-4.1918	1.23834	1	0	1
H01	2	0	6	45	1	1.778	64.8637	1	5	38.27	0.993768	24.23	14.04	0.992103	0.996653	0	1	1.06942	0.255457	1.44157	1.32406	-0.108404	1.10833	1.22087	-3.56174	0.949276	8.15827	10.8285	0	1	0
H01	2	0	6	45	1	1.778	64.8637	1	6	39.03	1.0135	24.44	14.59	1.0007	1.0357	0	1	0.978198	0.260619	1.38987	1.08789	0.376946	1.14167	1.10591	9.50394	0.813676	-1.61487	-0.236347	1	0	1
H01	2	0	6	45	1	1.778	64.8637	1	7	38.44	0.998182	24.51	13.93	1.00357	0.988845	0	1	1.08208	0.222549	1.40986	1.28044	-0.138871	1.075	1.00256	-5.63634	0.865222	6.9895	7.31787	0	1	0
H01	2	0	6	45	1	1.778	64.8637	1	8	38.67	1.00415	23.89	14.78	0.978182	1.04918	1	0	0.954762	0.299945	1.66183	1.13231	0.287564	1.18333	1.0545	6.52707	0.765643	-2.9871	2.50384	0	0	1
H01	2	0	6	45	1	1.778	64.8637	1	9	39.24	1.01896	24.81	14.43	1.01585	1.02434	1	0	1.02262	0.305613	1.77713	1.21889	-0.0628014	0.991667	0.896556	-2.21344	0.753187	8.59445	7.00512	1	1	0
H01	2	0	6	45	1	1.778	64.8637	1	10	38.17	0.991171	23.78	14.39	0.973678	1.0215	1	0	0.933385	0.320232	1.5727	1.23257	-0.114069	1.1	0.966772	-3.89966	0.699983	7.41154	4.31544	1	1	0
H01	2	0	6	45	1	1.778	64.8637	1	11	39.06	1.01428	25.03	14.03	1.02486	0.995944	1	0	1.03301	0.29831	1.66719	1.22372	-0.0855902	0.966667	1.02403	-3.96502	0.82969	8.65947	8.67065	1	1	0
H01	2	0	6	45	1	1.778	64.8637	1	12	39.38	1.02259	24.67	14.71	1.01012	1.04421	1	0	0.991743	0.314217	1.79519	1.28149	-0.041871	1.09167	0.901936	-2.91954	0.725644	7.116	6.04005	1	1	0
H01	2	0	6	45	1	1.778	64.8637	1	13	38.95	1.01143	25.05	13.9	1.02568	0.986715	1	0	1.01738	0.330684	1.77874	1.1357	0.319622	1.09167	1.05004	8.43145	0.826994	-3.87091	1.39615	0	0	1
H01	2	0	6	45	1	1.778	64.8637	1	14	39.32	1.02103	24.99	14.33	1.02322	1.01724	1	0	1.03389	0.27406	1.74726	1.26278	-0.0613279	1.125	0.918259	-3.36416	0.776087	5.52065	8.25878	1	1	0
H01	2	0	52	394	1	1.778	64.8637	0	1	37.26	0.896828	23.94	13.32	0.884374	0.920116	0	1	1.05219	0.293244	1.25073	1.23431	-0.152861	1	1.41881	-6.38203	1.00387	9.5797	5.05604	0	1	0
H01	2	0	52	394	1	1.778	64.8637	0	2	39.39	0.948096	25.28	14.11	0.933875	0.974688	0	1	1.00429	0.328831	1.42928	1.01766	0.38147	1.04167	1.18779	10.3951	0.87524	-4.26083	0.797265	1	0	1
H01	2	0	52	394	1	1.778	64.8637	0	3	40.34	0.970962	26.16	14.18	0.966383	0.979523	0	1	1.01701	0.291734	1.34096	1.23245	-0.141779	1.05833	1.36354	-5.60798	0.954018	9.42542	5.46017	0	1	0
H01	2	0	52	394	1	1.778	64.8637	0	4	41.08	0.988773	27.09	13.99	1.00074	0.966399	0	1	0.914915	0.370217	1.47607	0.961865	0.398689	1.08333	1.40509	9.75674	0.86617	-3.52682	1.8696	1	0	1
H01	2	0	52	394	1	1.778	64.8637	0	5	42.14	1.01429	27.52	14.62	1.01662	1.00992	0	1	0.977339	0.30549	1.40634	1.16853	-0.138586	1.075	1.11938	-5.85837	0.818839	6.03838	9.58401	0	1	0
H01	2	0	52	394	1	1.778	64.8637	0	6	42.11	1.01356	27.29	14.82	1.00813	1.02373	0	1	0.955784	0.325403	1.52555	1.16976	-0.0959498	1.075	1.15653	-4.65748	0.812875	6.71651	10.2279	0	1	0
H01	2	0	52	394	1	1.778	64.8637	0	7	43.04	1.03595	27.92	15.12	1.0314	1.04446	0	1	0.949468	0.33167	1.47838	1.19846	-0.130349	1.13333	1.07695	-5.26357	0.770611	6.34893	9.27097	0	1	0
H01	2	0	52	394	1	1.778	64.8637	0	8	42.05	1.01212	27.13	14.92	1.00222	1.03064	1	0	0.953884	0.286594	1.22569	0.971504	0.368783	1.13333	1.36773	8.6207	0.893898	-1.95338	-2.24728	0	0	1
H01	2	0	52	394	1	1.778	64.8637	0	9	42.13	1.01405	27.7	14.43	1.02327	0.996793	1	0	0.974773	0.305045	1.33806	1.03101	0.334614	1.11667	1.28823	8.26902	0.885802	-2.71195	-2.5354	0	0	1
H01	2	0	52	394	1	1.778	64.8637	0	10	42.35	1.01934	28.08	14.27	1.03731	0.98574	1	0	0.870448	0.268765	1.25384	1.04038	-0.17844	1.025	1.32378	-5.98756	0.786898	3.79214	6.81338	1	1	0
H01	2	0	52	394	1	1.778	64.8637	0	11	42.73	1.02849	27.92	14.81	1.0314	1.02304	1	0	0.961005	0.268956	1.33264	1.23001	-0.162	1.1	0.970796	-5.38216	0.730911	4.28582	7.63535	1	1	0
H01	2	0	52	394	1	1.778	64.8637	0	12	42.35	1.01934	27.36	14.99	1.01071	1.03548	1	0	0.96667	0.267015	1.25852	1.01731	0.335441	1.10833	1.23306	8.13042	0.856012	-1.90029	-1.49102	0	0	1
H01	2	0	52	394	1	1.778	64.8637	0	13	42.59	1.02512	27.76	14.83	1.02549	1.02442	1	0	0.967116	0.282048	1.39213	1.0383	0.31476	1.11667	1.20173	8.29888	0.843709	-3.34441	1.31764	0	0	1
H01	2	0	52	394	1	1.778	64.8637	0	14	42.09	1.01308	27.83	14.26	1.02808	0.98505	1	0	0.964235	0.293015	1.41319	1.09713	0.275373	1.125	0.930398	7.50123	0.713159	-0.231415	-3.87087	0	0	1
H01	2	0	52	394	1	1.778	64.8637	1	1	38.97	0.937987	23.98	14.99	0.885851	1.03548	0	1	0.989584	0.299866	1.259	1.22199	-0.13737	1.10833	1.41657	-4.3013	0.946201	8.49698	4.707	0	1	0
H01	2	0	52	394	1	1.778	64.8637	1	2	38.77	0.933173	25.47	13.3	0.940894	0.918735	0	1	1.00718	0.278648	1.25196	1.20943	-0.185245	1.075	1.26448	-6.53961	0.908613	8.41822	6.85647	0	1	0
H01	2	0	52	394	1	1.778	64.8637	1	3	38.58	0.9286	25.16	13.42	0.929442	0.927024	0	1	1.02092	0.296961	1.33308	1.18348	-0.127648	1.00833	1.01189	-6.1136	0.812	6.50179	9.32724	0	1	0
H01	2	0	52	394	1	1.778	64.8637	1	4	38.86	0.935339	25.37	13.49	0.9372	0.93186	0	1	0.959948	0.326712	1.30431	1.04326	0.369376	1.05833	1.17382	10.0187	0.824613	-2.73198	-3.20312	1	0	1
H01	2	0	52	394	1	1.778	64.8637	1	5	39.84	0.958927	25.57	14.27	0.944588	0.98574	0	1	0.975432	0.322351	1.41826	1.15789	-0.138545	1.04167	0.875599	-5.59983	0.694603	5.26032	8.42512	0	1	0
H01	2	0	52	394	1	1.778	64.8637	1	6	39.31	0.94617	25.61	13.7	0.946066	0.946366	0	1	1.00662	0.32898	1.41529	1.15848	0.343211	1.08333	1.02597	8.93386	0.804809	-1.59079	-5.52066	1	0	1
H01	2	0	52	394	1	1.778	64.8637	1	7	39.72	0.956039	25.49	14.23	0.941633	0.982977	0	1	1.01003	0.334836	1.51946	1.23779	-0.163421	1.10833	0.963261	-6.50122	0.776659	7.49532	6.9022	0	1	0
H01	2	0	52	394	1	1.778	64.8637	1	8	40.36	0.971443	25.96	14.4	0.958995	0.99472	1	0	0.990228	0.347566	1.47431	1.06794	0.33156	1.125	1.17441	8.32808	0.855728	-1.51804	-3.86073	0	0	1
H01	2	0	52	394	1	1.778	64.8637	1	9	41.26	0.993106	26.65	14.61	0.984485	1.00923	1	0	0.895375	0.356295	1.43809	1.12931	-0.20401	1.06667	1.16954	-7.71925	0.753214	6.64185	5.58504	1	1	0
H01	2	0	52	394	1	1.778	64.8637	1	10	41.46	0.99792	27.12	14.34	1.00185	0.990576	1	0	1.02589	0.30423	1.44956	1.10569	0.349097	1.09167	1.14033	9.16501	0.876113	-2.92029	-0.645196	0	0	1
H01	2	0	52	394	1	1.778	64.8637	1	11	41.32	0.99455	26.65	14.67	0.984485	1.01337	1	0	0.986604	0.283052	1.37564	1.05908	0.357212	1.11667	1.17368	8.67275	0.85179	-2.29712	0.658172	0	0	1
H01	2	0	52	394	1	1.778	64.8637	1	12	41.01	0.987088	26.8	14.21	0.990026	0.981596	1	0	0.995616	0.30852	1.40873	1.12681	0.299585	1.1	0.968551	7.50946	0.765033	-0.179748	-4.23441	0	0	1
H01	2	0	52	394	1	1.778	64.8637	1	13	41.23	0.992384	27.19	14.04	1.00443	0.969852	1	0	1.01304	0.319976	1.57542	1.1874	-0.130095	1.05833	0.795502	-5.45937	0.684654	6.64773	5.18795	1	1	0
H01	2	0	52	394	1	1.778	64.8637	1	14	42.11	1.01356	27.92	14.19	1.0314	0.980214	1	0	1.01621	0.300748	1.37092	1.07642	0.336369	1.13333	1.11794	8.36125	0.856976	-1.83592	-3.10846	0	0	1
C02	3	1	2	17	1	1.778	70.08	0	1	46.75	1.0331	29.66	17.09	1.01318	1.06961	0	1	0.686574	0.432454	1.70851	1.023	-0.104049	1.33333	.	-2.74852	.	5.79871	4.6079	0	1	0
C02	3	1	2	17	1	1.778	70.08	0	2	46.45	1.02647	30.85	15.6	1.05383	0.976351	0	1	0.769425	0.405034	1.5557	0.991572	-0.151109	1.01667	1.1947	-4.51749	0.615595	2.9108	5.15385	0	1	0
C02	3	1	2	17	1	1.778	70.08	0	3	45.2	0.998848	28.93	16.27	0.988239	1.01828	0	1	0.823213	0.399968	1.62651	1.09406	-0.130999	1.3	1.16448	-3.54976	0.668088	4.22842	6.10167	0	1	0
C02	3	1	2	17	1	1.778	70.08	0	4	44.98	0.993986	29.5	15.48	1.00771	0.968841	0	1	0.815173	0.378897	1.66124	0.816654	0.323366	1.09167	1.39566	7.81031	0.747762	-1.7181	1.20105	1	0	1
C02	3	1	2	17	1	1.778	70.08	0	5	44.53	0.984042	29.15	15.38	0.995754	0.962582	0	1	0.850444	0.394537	1.3812	0.891667	0.336897	1.13333	1.39298	7.90251	0.789123	-0.103443	0.0665073	1	0	1
C02	3	1	2	17	1	1.778	70.08	0	6	44.75	0.988903	29.28	15.47	1.0002	0.968215	0	1	0.864083	0.39856	1.71232	1.03355	-0.0938184	1	1.19603	-4.4823	0.728938	3.04898	8.33762	0	1	0
C02	3	1	2	17	1	1.778	70.08	0	7	44.1	0.974539	28.86	15.24	0.985848	0.95382	0	1	0.807996	0.413251	1.63443	1.00711	-0.140239	0.958333	1.1869	-4.49392	0.659233	3.11011	6.50341	0	1	0
C02	3	1	2	17	1	1.778	70.08	0	8	45.04	0.995312	28.21	16.83	0.963644	1.05333	1	0	0.826827	0.347983	1.44869	1.02956	0.296853	1.15833	0.909409	7.01333	0.55623	0.472795	-3.75036	0	0	1
C02	3	1	2	17	1	1.778	70.08	0	9	43.93	0.970783	28.06	15.87	0.95852	0.99325	1	0	0.775136	0.392431	1.50003	0.903217	0.372916	1.11667	1.04826	9.61539	0.562068	0.118885	-0.521453	0	0	1
C02	3	1	2	17	1	1.778	70.08	0	10	45.2	0.998848	29.44	15.76	1.00566	0.986365	1	0	0.663336	0.320013	1.40117	0.765	0.366407	1.125	1.51234	9.45814	0.587159	-2.68463	0.559968	0	0	1
C02	3	1	2	17	1	1.778	70.08	0	11	46.4	1.02537	29.91	16.49	1.02172	1.03205	1	0	0.778169	0.331949	1.35329	1.13753	-0.110071	1.19167	1.46703	-5.68925	0.726344	7.4456	8.54532	1	1	0
C02	3	1	2	17	1	1.778	70.08	0	12	44.71	0.98802	28.8	15.91	0.983799	0.995753	1	0	0.69562	0.359227	1.28862	0.818328	0.348219	1.1	1.37502	9.24653	0.587093	-2.26579	-0.499224	0	0	1
C02	3	1	2	17	1	1.778	70.08	0	13	46.09	1.01852	29.81	16.28	1.0183	1.01891	1	0	0.770059	0.358425	1.41271	1.06802	-0.143865	1.15833	1.3144	-6.29628	0.662069	6.88901	7.76614	1	1	0
C02	3	1	2	17	1	1.778	70.08	0	14	45.4	1.00327	29.38	16.02	1.00361	1.00264	1	0	0.698935	0.330669	1.3053	0.838777	0.327335	1.175	1.51028	8.36141	0.635638	-3.58199	0.826388	0	0	1
C02	3	1	2	17	1	1.778	70.08	1	1	50.08	1.10669	31.64	18.44	1.08081	1.1541	0	1	0.713541	0.398709	1.67719	0.818615	0.383824	1.31667	1.56755	8.68878	0.673585	-1.19948	5.11541	1	0	1
C02	3	1	2	17	1	1.778	70.08	1	2	53.74	1.18757	35.2	18.54	1.20242	1.16036	0	1	0.786762	0.430744	1.67439	0.865768	0.30945	0.991667	1.4391	7.56029	0.727706	-2.67667	4.58709	1	0	1
C02	3	1	2	17	1	1.778	70.08	1	3	53.3	1.17784	35.58	17.72	1.2154	1.10903	0	1	0.693398	0.455159	1.85621	1.01356	-0.0673211	1.28333	0.949978	-2.2545	0.428453	5.27354	6.15394	0	1	0
C02	3	1	2	17	1	1.778	70.08	1	4	55.03	1.21608	36.17	18.86	1.23556	1.18038	0	1	0.733462	0.485093	1.70909	0.740897	0.296137	1.125	1.21561	7.81167	0.579153	-0.807676	3.62234	1	0	1
C02	3	1	2	17	1	1.778	70.08	1	5	53.93	1.19177	34.26	19.67	1.17031	1.23108	0	1	0.666358	0.450762	1.52675	1.0239	-0.158069	1.375	1.32952	-4.16065	0.533295	5.57243	6.87325	0	1	0
C02	3	1	2	17	1	1.778	70.08	1	6	53.96	1.19243	35.81	18.15	1.22326	1.13595	0	1	0.766651	0.493571	1.93621	0.920593	0.274683	1.34167	0.988263	4.71044	0.526223	-2.2656	6.69006	1	0	1
C02	3	1	2	17	1	1.778	70.08	1	7	54.27	1.19928	35.78	18.49	1.22223	1.15723	0	1	0.66399	0.426524	1.54618	0.944764	-0.0244545	1.36667	1.08506	-0.745528	0.446205	6.8004	7.42293	0	1	0
C02	3	1	2	17	1	1.778	70.08	1	8	51.7	1.14249	33.58	18.12	1.14708	1.13407	1	0	0.729313	0.348458	1.57808	0.883345	0.336135	1.25833	1.21085	8.03675	0.57218	-1.62243	3.78358	0	0	1
C02	3	1	2	17	1	1.778	70.08	1	9	52.57	1.16171	33.14	19.43	1.13205	1.21606	1	0	0.639959	0.383129	1.4508	0.852362	0.338081	1.30833	1.22097	7.1379	0.463684	-0.25782	1.39421	0	0	1
C02	3	1	2	17	1	1.778	70.08	1	10	52.57	1.16171	33.1	19.47	1.13069	1.21856	1	0	0.747663	0.353795	1.40501	1.00714	0.35101	1.35	0.961253	8.79695	0.493072	1.42617	-0.780575	0	0	1
C02	3	1	2	17	1	1.778	70.08	1	11	52.89	1.16878	33.66	19.23	1.14981	1.20354	1	0	0.714135	0.365316	1.47267	0.915002	0.320338	1.33333	1.40346	6.13301	0.621217	-3.95077	0.774948	0	0	1
C02	3	1	2	17	1	1.778	70.08	1	12	58.92	1.30204	37.82	21.1	1.29192	1.32058	1	0	0.700229	0.41139	1.50224	0.864879	0.341972	1.3	1.44923	5.84099	0.617797	-4.11143	3.08038	0	0	1
C02	3	1	2	17	1	1.778	70.08	1	13	62.62	1.3838	41.5	21.12	1.41763	1.32183	1	0	0.599381	0.426271	1.65623	0.693661	0.310946	1.5	1.63079	3.16378	0.529966	-1.33526	7.48132	0	0	1
C02	3	1	2	17	1	1.778	70.08	1	14	59.88	1.32325	38.87	21.01	1.32779	1.31494	1	0	0.706018	0.346523	1.35177	1.33649	0.427557	1.275	1.30958	8.26626	0.578323	-3.21027	2.51237	0	0	1
C02	3	1	3	24	1	1.778	70.08	0	1	37.58	0.879638	23.36	14.22	0.856552	0.920388	0	1	0.947912	0.327138	1.49731	0.997076	0.384929	1.09167	1.33596	7.76063	0.876228	1.25855	-0.774063	1	0	1
C02	3	1	3	24	1	1.778	70.08	0	2	41.36	0.968116	26.7	14.66	0.979021	0.948867	0	1	0.873437	0.341982	1.47243	0.991193	0.35995	1.11667	1.33858	8.03822	0.795883	-2.59473	-0.748128	1	0	1
C02	3	1	3	24	1	1.778	70.08	0	3	42.02	0.983565	27.37	14.65	1.00359	0.94822	0	1	0.866289	0.415355	1.81362	1.15608	-0.198798	1.16667	0.996088	-5.69475	0.641912	6.70373	2.71501	0	1	0
C02	3	1	3	24	1	1.778	70.08	0	4	40.67	0.951965	25.83	14.84	0.94712	0.960518	0	1	0.811641	0.338429	1.54465	1.16523	-0.23784	1.44167	1.16604	-4.02887	0.655011	4.27345	2.71873	0	1	0
C02	3	1	3	24	1	1.778	70.08	0	5	43.68	1.02242	28.53	15.15	1.04612	0.980583	0	1	0.825678	0.354952	1.60893	1.15252	-0.151607	1.44167	1.26396	-4.45312	0.711247	4.67581	7.03309	0	1	0
C02	3	1	3	24	1	1.778	70.08	0	6	43.85	1.0264	28.94	14.91	1.06116	0.965049	0	1	0.809578	0.356902	1.56076	1.17002	-0.198064	1.425	1.17452	-3.66038	0.656054	4.99362	4.63526	0	1	0
C02	3	1	3	24	1	1.778	70.08	0	7	43.31	1.01376	28.1	15.21	1.03036	0.984466	0	1	0.839853	0.33894	1.69301	1.27593	-0.198771	1.48333	1.03238	-1.72591	0.629396	6.0333	0.688904	0	1	0
C02	3	1	3	24	1	1.778	70.08	0	8	42.26	0.989183	26.73	15.53	0.980121	1.00518	1	0	0.837127	0.287903	1.31579	.	.	.	1.09061	8.21324	0.652578	.	-4.10735	0	0	1
C02	3	1	3	24	1	1.778	70.08	0	9	43.71	1.02312	27.87	15.84	1.02192	1.02524	1	0	0.830297	0.262051	1.45501	1.17192	-0.182215	1.08333	1.27304	-4.97692	0.720315	3.50391	7.77272	1	1	0
C02	3	1	3	24	1	1.778	70.08	0	10	43.53	1.01891	27.97	15.56	1.02559	1.00712	1	0	0.872122	0.333957	1.43261	1.27822	-0.19815	1.29167	1.17659	-4.67126	0.729995	6.96465	5.46068	1	1	0
C02	3	1	3	24	1	1.778	70.08	0	11	44.49	1.04138	27.85	16.64	1.02119	1.07702	1	0	0.765472	0.310761	1.36152	1.00817	0.325176	1.25	1.27581	8.1118	0.641936	-1.75289	-1.22623	0	0	1
C02	3	1	3	24	1	1.778	70.08	0	12	43.49	1.01797	26.97	16.52	0.988921	1.06926	1	0	0.836147	0.304537	1.5512	1.03029	0.330931	1.15	0.996897	8.19046	0.608691	-0.741441	-3.92119	0	0	1
C02	3	1	3	24	1	1.778	70.08	0	13	44.16	1.03366	27.9	16.26	1.02302	1.05243	1	0	0.911795	0.283335	1.61867	1.2818	-0.0936611	1.24167	0.862611	-3.41275	0.622143	7.01239	6.36494	1	1	0
C02	3	1	3	24	1	1.778	70.08	0	14	44	1.02991	27.69	16.31	1.01532	1.05566	1	0	0.782435	0.271871	1.33463	0.992611	0.394828	1.23333	1.41049	9.08314	0.712284	-1.86738	0.534884	0	0	1
C02	3	1	3	24	1	1.778	70.08	1	1	48.78	1.1418	30.6	18.18	1.12202	1.1767	0	1	0.82933	0.427053	1.85077	1.02667	0.315588	1.13333	1.23194	6.6538	0.702931	-4.41526	1.65093	1	0	1
C02	3	1	3	24	1	1.778	70.08	1	2	51.49	1.20523	33.68	17.81	1.23496	1.15275	0	1	0.767509	0.403381	1.7601	1.14791	-0.112263	1.30833	1.04326	-1.66959	0.551051	6.52809	1.72357	0	1	0
C02	3	1	3	24	1	1.778	70.08	1	3	50.57	1.1837	31.89	18.68	1.16933	1.20906	0	1	0.721714	0.352619	1.49152	1.08836	-0.277231	1.45833	1.28401	-5.76405	0.589482	3.43682	2.57068	0	1	0
C02	3	1	3	24	1	1.778	70.08	1	4	53.41	1.25017	34.33	19.08	1.25879	1.23495	0	1	0.654427	0.354273	1.63355	1.10359	-0.186344	1.58333	1.1237	-3.57992	0.448539	2.47596	3.42428	0	1	0
C02	3	1	3	24	1	1.778	70.08	1	5	55.48	1.29862	36.43	19.05	1.3358	1.23301	0	1	0.766378	0.313209	1.52034	0.956877	0.421332	1.44167	1.22174	9.16404	0.622419	0.778505	5.21029	1	0	1
C02	3	1	3	24	1	1.778	70.08	1	6	52.72	1.23402	34.1	18.62	1.25036	1.20518	0	1	0.768565	0.406787	1.77074	0.923872	0.333918	1.475	1.72164	4.89065	0.793806	-1.3014	0.302345	1	0	1
C02	3	1	3	24	1	1.778	70.08	1	7	52.94	1.23917	33.57	19.37	1.23093	1.25372	0	1	0.743962	0.375315	1.69824	1.19642	-0.122823	1.6	1.14395	-0.786486	0.56444	3.8929	4.9113	0	1	0
C02	3	1	3	24	1	1.778	70.08	1	8	53.44	1.25087	35.07	18.37	1.28593	1.189	1	0	0.740217	0.238627	1.35381	1.00774	0.345454	1.38333	1.56647	11.5498	0.709294	-2.05324	-0.374827	0	0	1
C02	3	1	3	24	1	1.778	70.08	1	9	51.16	1.19751	32.25	18.91	1.18253	1.22395	1	0	0.748988	0.322381	1.64655	1.01839	-0.0550366	1.10833	1.37412	-3.15024	0.656718	3.38328	8.09605	1	1	0
C02	3	1	3	24	1	1.778	70.08	1	10	51.11	1.19634	31.94	19.17	1.17116	1.24078	1	0	0.751743	0.302857	1.51459	1.29453	-0.186746	1.6	1.25983	-2.85794	0.618704	8.54454	1.77501	1	1	0
C02	3	1	3	24	1	1.778	70.08	1	11	50.29	1.17714	31.8	18.49	1.16602	1.19676	1	0	0.766202	0.302032	1.63541	1.16703	-0.0408936	1.29167	1.29031	-2.99417	0.648282	8.38524	9.70972	1	1	0
C02	3	1	3	24	1	1.778	70.08	1	12	51.7	1.21015	33.1	18.6	1.21369	1.20388	1	0	0.767384	0.242077	1.34209	0.992343	0.352384	1.29167	1.23657	8.37157	0.629396	-1.52146	-1.20645	0	0	1
C02	3	1	3	24	1	1.778	70.08	1	13	50.3	1.17738	31.58	18.72	1.15796	1.21165	1	0	0.745747	0.265351	1.27864	1.29184	-0.176071	1.53333	1.00535	-1.6777	0.509811	7.58055	0.68501	1	1	0
C02	3	1	3	24	1	1.778	70.08	1	14	50.65	1.18557	32.23	18.42	1.18179	1.19223	1	0	0.687145	0.313022	1.56538	0.925616	0.351127	1.30833	1.21577	8.50086	0.521117	-0.612144	1.61765	0	0	1
C02	3	1	4	28	1	1.778	70.08	0	1	43.51	0.9938	27.65	15.86	0.984261	1.01088	0	1	0.664983	0.384198	1.53836	0.835519	0.37058	1.20833	1.30369	8.2426	0.522957	1.38333	1.46689	1	0	1
C02	3	1	4	28	1	1.778	70.08	0	2	43.65	0.996998	28.33	15.32	1.00847	0.976463	0	1	0.83231	0.329034	1.4452	.	.	.	1.48856	8.61244	0.800751	-1.63453	.	1	0	1
C02	3	1	4	28	1	1.778	70.08	0	3	44.11	1.0075	28.53	15.58	1.01559	0.993034	0	1	0.824647	0.331691	1.5461	1.09746	-0.0673856	1.125	1.2256	-2.97751	0.694814	5.82891	7.6421	0	1	0
C02	3	1	4	28	1	1.778	70.08	0	4	43.46	0.992658	28.14	15.32	1.0017	0.976463	0	1	0.763955	0.324737	1.37036	1.0865	-0.165339	1.175	1.308	-4.20492	0.652012	7.20692	3.13905	0	1	0
C02	3	1	4	28	1	1.778	70.08	0	5	42.4	0.968447	27.39	15.01	0.975006	0.956704	0	1	0.792541	0.368066	1.46487	0.928705	0.372243	1.19167	1.38122	8.33388	0.71461	-3.54544	2.89067	1	0	1
C02	3	1	4	28	1	1.778	70.08	0	6	43.54	0.994486	27.86	15.68	0.991736	0.999408	0	1	0.818635	0.368307	1.6575	.	.	.	1.22625	7.54121	0.687885	-1.42669	.	1	0	1
C02	3	1	4	28	1	1.778	70.08	0	7	43.46	0.992658	28.02	15.44	0.997432	0.984111	0	1	0.845023	0.362637	1.55531	.	.	.	1.32722	8.74637	0.758564	-2.66855	.	1	0	1
C02	3	1	4	28	1	1.778	70.08	0	8	44.37	1.01344	28.64	15.73	1.0195	1.0026	1	0	0.799913	0.295448	1.35496	0.986957	0.34519	1.20833	0.950247	7.8523	0.5463	1.14527	-2.54552	0	0	1
C02	3	1	4	28	1	1.778	70.08	0	9	44.12	1.00773	28.68	15.44	1.02093	0.984111	1	0	0.803604	0.296461	1.30492	1.18306	-0.0982358	1.2	1.04398	-3.08208	0.593188	7.54565	4.34204	1	1	0
C02	3	1	4	28	1	1.778	70.08	0	10	44.53	1.0171	28.46	16.07	1.01309	1.02427	1	0	0.801911	0.294921	1.2801	0.91128	0.329941	1.175	1.13864	5.88959	0.632023	1.63645	-1.44764	0	0	1
C02	3	1	4	28	1	1.778	70.08	0	11	43.58	0.995399	27.68	15.9	0.985329	1.01343	1	0	0.802271	0.283452	1.30518	1.24329	-0.212966	1.475	1.08964	-2.93134	0.611623	5.17642	0.742793	1	1	0
C02	3	1	4	28	1	1.778	70.08	0	12	43.39	0.991059	27.36	16.03	0.973938	1.02172	1	0	0.895504	0.268912	1.33398	1.15518	-0.141765	1.13333	1.49171	-5.02524	0.874517	8.98769	8.66984	1	1	0
C02	3	1	4	28	1	1.778	70.08	0	13	44.41	1.01436	28.31	16.1	1.00776	1.02618	1	0	0.712031	0.308679	1.26243	0.86622	0.34905	1.2	1.13275	7.31728	0.5213	2.95787	-2.06727	0	0	1
C02	3	1	4	28	1	1.778	70.08	0	14	44.41	1.01436	28.24	16.17	1.00526	1.03064	1	0	0.704679	0.296917	1.28501	0.804635	0.375081	1.11667	1.40935	8.88308	0.610622	0.0895834	0.373062	0	0	1
C02	3	1	4	28	1	1.778	70.08	1	1	47.25	1.07922	30.41	16.84	1.08251	1.07334	0	1	0.791849	0.325366	1.46908	1.09635	-0.194958	1.475	1.29459	-4.37635	0.681858	4.07302	4.53272	0	1	0
C02	3	1	4	28	1	1.778	70.08	1	2	48.9	1.11691	31.79	17.11	1.13163	1.09055	0	1	0.756423	0.396897	1.74726	0.925281	0.314842	1.24167	1.17713	8.32818	0.592735	-1.14899	2.471	1	0	1
C02	3	1	4	28	1	1.778	70.08	1	3	48.11	1.09887	31.06	17.05	1.10565	1.08673	0	1	0.733305	0.357843	1.48366	1.12076	-0.0766524	1.29167	1.02219	-0.58729	0.502588	6.84315	2.54733	0	1	0
C02	3	1	4	28	1	1.778	70.08	1	4	48.03	1.09704	30.57	17.46	1.0882	1.11286	0	1	0.796803	0.309007	1.43751	1.16815	-0.134182	1.46667	1.43	-2.39132	0.737163	5.3087	5.97856	0	1	0
C02	3	1	4	28	1	1.778	70.08	1	5	46.95	1.07237	29.78	17.17	1.06008	1.09438	0	1	0.762092	0.349688	1.53379	0.928917	0.384155	1.28333	1.32814	8.14993	0.657033	-1.5391	4.64485	1	0	1
C02	3	1	4	28	1	1.778	70.08	1	6	48.03	1.09704	30.59	17.44	1.08892	1.11159	0	1	0.765483	0.320353	1.46606	1.18985	-0.0835583	1.26667	1.16115	-1.90125	0.597445	6.65197	5.1908	0	1	0
C02	3	1	4	28	1	1.778	70.08	1	7	48.11	1.09887	30.9	17.21	1.09995	1.09693	0	1	0.692059	0.372679	1.47592	0.854768	0.34739	1.24167	1.33414	7.4367	0.56859	0.143002	5.64916	1	0	1
C02	3	1	4	28	1	1.778	70.08	1	8	45.18	1.03194	28.32	16.86	1.00811	1.07462	1	0	0.789955	0.275395	1.30801	0.954381	0.354398	1.175	1.23099	7.94419	0.655032	0.145406	0.503453	0	0	1
C02	3	1	4	28	1	1.778	70.08	1	9	45.13	1.0308	28.83	16.3	1.02627	1.03893	1	0	0.858267	0.255798	1.45974	1.14799	-0.0626545	1.19167	1.20353	-2.99364	0.725334	4.95551	7.16941	1	1	0
C02	3	1	4	28	1	1.778	70.08	1	10	46.66	1.06575	29.42	17.24	1.04727	1.09884	1	0	0.75441	0.305244	1.44033	0.955938	0.387518	1.31667	1.37109	9.21693	0.662636	-0.561885	2.44232	0	0	1
C02	3	1	4	28	1	1.778	70.08	1	11	47.88	1.09361	30.91	16.97	1.10031	1.08163	1	0	0.736195	0.321115	1.33105	0.867561	0.340474	1.25	1.02743	7.39043	0.508088	1.33179	-1.41197	0	0	1
C02	3	1	4	28	1	1.778	70.08	1	12	49.05	1.12034	31.49	17.56	1.12095	1.11924	1	0	0.69311	0.32138	1.48214	0.93423	0.384845	1.34167	1.54205	9.14898	0.637589	-2.15033	1.82491	0	0	1
C02	3	1	4	28	1	1.778	70.08	1	13	49.29	1.12582	31.93	17.36	1.13662	1.10649	1	0	0.764511	0.309491	1.53138	0.978502	0.305139	1.34167	1.44522	5.28702	0.701407	-2.79957	1.99285	0	0	1
C02	3	1	4	28	1	1.778	70.08	1	14	52.22	1.19274	32.86	19.36	1.16972	1.23396	1	0	0.733919	0.303321	1.36921	0.964327	0.320512	1.26667	1.04948	7.31055	0.514506	1.01053	-2.90118	0	0	1
C02	3	1	5	39	1	1.778	70.08	0	1	43.73	0.994784	27.63	16.1	0.979738	1.02171	0	1	0.744546	0.352927	1.53769	0.847802	0.34338	0.966667	.	8.50133	.	-3.87285	4.53885	1	0	1
C02	3	1	5	39	1	1.778	70.08	0	2	44.22	1.00593	28.47	15.75	1.00952	0.999501	0	1	0.851659	0.356656	1.57926	0.997426	0.354326	0.966667	1.25116	8.33265	0.736941	-5.52577	3.76438	1	0	1
C02	3	1	5	39	1	1.778	70.08	0	3	42.53	0.967486	27.61	14.92	0.979028	0.946829	0	1	.	.	.	.	.	.	.	.	.	.	.	0	1	0
C02	3	1	5	39	1	1.778	70.08	0	4	43.23	0.98341	27.8	15.43	0.985766	0.979194	0	1	0.87152	0.313581	1.52377	1.04553	0.355439	1.125	1.29559	8.52397	0.777363	-3.81952	1.93202	1	0	1
C02	3	1	5	39	1	1.778	70.08	0	5	42.96	0.977268	27.65	15.31	0.980447	0.971579	0	1	0.871511	0.353401	1.74649	1.16798	-0.107385	1.14167	1.05906	-3.98457	0.677411	6.36067	5.13286	0	1	0
C02	3	1	5	39	1	1.778	70.08	0	6	44.49	1.01207	29.13	15.36	1.03293	0.974752	0	1	0.820598	0.386797	1.69977	0.938658	0.350868	1.18333	1.23528	7.96247	0.693839	-3.09084	1.98155	1	0	1
C02	3	1	5	39	1	1.778	70.08	0	7	44.02	1.00138	28.62	15.4	1.01484	0.97729	0	1	0.843686	0.384683	1.69351	0.948722	0.353752	1.15	1.12003	9.19739	0.673059	-2.10519	4.2686	1	0	1
C02	3	1	5	39	1	1.778	70.08	0	8	42.59	0.968851	27.1	15.49	0.960944	0.983002	1	0	0.905254	0.268089	1.52033	1.12048	-0.0796554	1.1	1.24649	-3.87619	0.796023	7.42308	8.66954	1	1	0
C02	3	1	5	39	1	1.778	70.08	0	9	42.98	0.977723	27.36	15.62	0.970164	0.991252	1	0	0.903298	0.22852	1.44729	1.22333	-0.079005	1.14167	1.29855	-3.6037	0.814305	7.61639	8.5551	1	1	0
C02	3	1	5	39	1	1.778	70.08	0	10	43.95	0.999789	28.19	15.76	0.999595	1.00014	1	0	0.830665	0.272943	1.59708	0.952052	0.343291	1.16667	1.18442	8.49499	0.685176	-3.11521	3.80947	0	0	1
C02	3	1	5	39	1	1.778	70.08	0	11	44.62	1.01503	28.82	15.8	1.02193	1.00267	1	0	0.834171	0.281556	1.66122	1.17949	-0.0807728	1.15	1.08518	-3.55823	0.646763	7.61591	8.06399	1	1	0
C02	3	1	5	39	1	1.778	70.08	0	12	44.89	1.02117	28.53	16.36	1.01165	1.03821	1	0	0.857424	0.233738	1.37785	1.05418	0.339117	1.225	1.39113	8.35189	0.796632	-2.35211	0.882951	0	0	1
C02	3	1	5	39	1	1.778	70.08	0	13	46.51	1.05802	29.68	16.83	1.05243	1.06804	1	0	0.800839	0.252924	1.37952	0.972559	0.323899	1.25	0.989657	7.69818	0.565551	1.82853	-3.36896	0	0	1
C02	3	1	5	39	1	1.778	70.08	0	14	44.71	1.01708	28.23	16.48	1.00101	1.04583	1	0	0.802394	0.288664	1.46648	1.15315	-0.148955	1.2	1.11274	-5.0625	0.621663	5.52126	5.63675	1	1	0
C02	3	1	5	39	1	1.778	70.08	1	1	44.5	1.0123	27.53	16.97	0.976192	1.07692	0	1	0.809667	0.292119	1.59592	1.21077	-0.062173	1.3	0.909684	-0.240163	0.537734	6.78548	3.62228	0	1	0
C02	3	1	5	39	1	1.778	70.08	1	2	45.64	1.03823	29.41	16.23	1.04285	1.02996	0	1	0.812956	0.358935	1.64996	0.972767	0.355097	1.20833	1.06213	7.97458	0.612037	-1.15107	5.0947	1	0	1
C02	3	1	5	39	1	1.778	70.08	1	3	46.17	1.05029	30.44	15.73	1.07938	0.998232	0	1	0.762396	0.29953	1.27515	0.818219	0.365679	0.966667	1.12261	8.69297	0.578143	-0.520214	-0.428948	1	0	1
C02	3	1	5	39	1	1.778	70.08	1	4	45.77	1.04119	29.39	16.38	1.04215	1.03948	0	1	0.786962	0.374633	1.75502	1.18583	-0.0652687	1.3	0.915495	-0.634983	0.515782	8.03011	4.92941	0	1	0
C02	3	1	5	39	1	1.778	70.08	1	5	46.18	1.05052	29.79	16.39	1.05633	1.04012	0	1	0.774363	0.302616	1.44209	1.2062	-0.161927	1.51667	1.29205	-1.07054	0.659162	6.01153	5.57274	0	1	0
C02	3	1	5	39	1	1.778	70.08	1	6	48.17	1.09579	30.95	17.22	1.09746	1.09279	0	1	0.742654	0.276701	1.43006	0.903624	0.382955	1.26667	1.41773	8.18797	0.663623	-1.29049	4.37632	1	0	1
C02	3	1	5	39	1	1.778	70.08	1	7	45.85	1.04301	29.26	16.59	1.03754	1.05281	0	1	0.753156	0.332864	1.52446	1.01252	0.363327	1.5	1.13342	6.24557	0.571385	2.34679	-3.26227	1	0	1
C02	3	1	5	39	1	1.778	70.08	1	8	45.13	1.02663	28.24	16.89	1.00137	1.07185	1	0	0.8861	0.268414	1.47493	1.20079	-0.134236	1.25	1.08828	-6.24604	0.707095	4.47092	9.02871	1	1	0
C02	3	1	5	39	1	1.778	70.08	1	9	48.26	1.09783	29.74	18.52	1.05456	1.17529	1	0	0.792515	0.319828	1.50821	1.13861	-0.111889	1.19167	1.17107	-3.80085	0.634173	5.03146	6.47389	1	1	0
C02	3	1	5	39	1	1.778	70.08	1	10	45.69	1.03937	28.11	17.58	0.996758	1.11563	1	0	0.799038	0.28838	1.49589	0.910017	0.356542	1.23333	1.02125	6.97247	0.577803	1.73829	-1.0324	0	0	1
C02	3	1	5	39	1	1.778	70.08	1	11	45.21	1.02845	28.68	16.53	1.01697	1.049	1	0	0.800579	0.25396	1.34348	1.01028	0.390402	1.26667	1.40913	10.09	0.734553	-0.574558	1.48842	0	0	1
C02	3	1	5	39	1	1.778	70.08	1	12	46.43	1.0562	29.28	17.15	1.03825	1.08835	1	0	0.795548	0.285414	1.32497	1.02312	0.342541	1.275	1.07959	5.8426	0.599409	2.17286	-1.74299	0	0	1
C02	3	1	5	39	1	1.778	70.08	1	13	46.31	1.05347	29.06	17.25	1.03044	1.09469	1	0	0.791017	0.264099	1.45876	1.09094	0.299206	1.31667	0.848399	4.99777	0.488022	0.872146	-1.6657	0	0	1
C02	3	1	5	39	1	1.778	70.08	1	14	47.51	1.08077	30.47	17.04	1.08044	1.08137	1	0	0.850035	0.272685	1.47209	1.2134	-0.16205	1.30833	1.33398	-3.70235	0.767008	4.30396	4.19607	1	1	0
C02	3	1	6	48	1	1.778	70.08	0	1	40.84	0.993104	25.69	15.15	0.982597	1.01144	0	1	0.787636	0.30587	1.35543	0.946628	0.377247	0.933333	1.56815	8.44838	0.771628	-5.67878	0.817492	1	0	1
C02	3	1	6	48	1	1.778	70.08	0	2	41.91	1.01912	27.03	14.88	1.03385	0.993419	0	1	0.808993	0.309894	1.52289	0.923112	0.318794	0.941667	0.972358	9.17756	0.56674	-2.38973	-3.20685	1	0	1
C02	3	1	6	48	1	1.778	70.08	0	3	42.44	1.03201	27.11	15.33	1.03691	1.02346	0	1	0.786976	0.31833	1.38318	0.965063	0.371686	1.14167	1.2585	10.3281	0.662071	-3.32192	-0.378195	1	0	1
C02	3	1	6	48	1	1.778	70.08	0	4	41.79	1.01621	26.61	15.18	1.01779	1.01345	0	1	0.802726	0.345037	1.60644	1.15663	-0.152644	1.15	1.13739	-6.16487	0.632465	7.42895	3.8089	0	1	0
C02	3	1	6	48	1	1.778	70.08	0	5	41.4	1.00672	26.51	14.89	1.01396	0.994087	0	1	0.894294	0.36411	1.61532	1.03972	0.334812	1.09167	1.24136	8.97244	0.78178	-6.0064	1.8712	1	0	1
C02	3	1	6	48	1	1.778	70.08	0	6	40.79	0.991889	26.27	14.52	1.00478	0.969385	0	1	0.796444	0.332841	1.47732	0.870316	0.397781	1.125	1.40888	9.537	0.729317	-3.36481	1.84832	1	0	1
C02	3	1	6	48	1	1.778	70.08	0	7	40.75	0.990916	26.67	14.08	1.02008	0.94001	0	1	0.817182	0.353452	1.55653	0.951047	0.322209	1.11667	1.07259	8.63912	0.621554	-0.651833	-4.60049	1	0	1
C02	3	1	6	48	1	1.778	70.08	0	8	39.72	0.965869	24.98	14.74	0.955441	0.984072	1	0	0.959075	0.30148	1.44656	0.990006	0.393341	1.09167	0.881314	9.77799	0.681204	-0.0388306	-1.41176	0	0	1
C02	3	1	6	48	1	1.778	70.08	0	9	40.05	0.973894	25.42	14.63	0.97227	0.976729	1	0	0.911005	0.29934	1.50897	1.17976	-0.151688	1.16667	1.19162	-5.39272	0.779847	4.80177	5.4402	1	1	0
C02	3	1	6	48	1	1.778	70.08	0	10	40.79	0.991889	25.69	15.1	0.982597	1.00811	1	0	0.850831	0.277527	1.39359	0.982895	0.437735	1.2	1.28011	8.96889	0.747367	-0.0784403	0.903123	0	0	1
C02	3	1	6	48	1	1.778	70.08	0	11	41.43	1.00745	26.02	15.41	0.995219	1.0288	1	0	0.86827	0.295463	1.61335	0.955755	0.322328	0.9	1.08362	7.66561	0.684979	-3.21254	3.01356	0	0	1
C02	3	1	6	48	1	1.778	70.08	0	12	41.97	1.02058	26.79	15.18	1.02467	1.01345	1	0	0.907926	0.284889	1.51849	1.04454	0.324567	1.1	1.27472	8.5444	0.810159	-3.73214	1.04289	0	0	1
C02	3	1	6	48	1	1.778	70.08	0	13	40.77	0.991402	25.58	15.19	0.97839	1.01412	1	0	0.95078	0.281378	1.58995	1.02532	0.327717	1.06667	0.989555	7.79376	0.729791	-1.40977	-1.25577	0	0	1
C02	3	1	6	48	1	1.778	70.08	0	14	41.08	0.99894	25.66	15.42	0.98145	1.02947	1	0	0.900133	0.290555	1.53506	1.04259	0.343065	1.11667	1.30649	8.25682	0.813841	-3.76681	1.49316	0	0	1
C02	3	1	6	48	1	1.778	70.08	1	1	40.06	0.974137	26.03	14.03	0.995601	0.936671	0	1	0.888698	0.354793	1.62682	0.993636	0.404041	1.125	1.25869	10.4872	0.782437	-4.68731	2.48196	1	0	1
C02	3	1	6	48	1	1.778	70.08	1	2	43.82	1.06557	28.39	15.43	1.08587	1.03014	0	1	0.848833	0.344617	1.67361	1.01828	0.305774	1.13333	0.939206	7.59803	0.594927	-0.281838	-3.63429	1	0	1
C02	3	1	6	48	1	1.778	70.08	1	3	43.82	1.06557	27.84	15.98	1.06483	1.06686	0	1	0.824082	0.34815	1.50401	1.09929	-0.136737	1.15833	1.21395	-5.72863	0.689448	7.19568	6.23435	0	1	0
C02	3	1	6	48	1	1.778	70.08	1	4	43.67	1.06192	27.16	16.51	1.03882	1.10224	0	1	0.84213	0.41678	1.78117	0.951995	0.340161	1.08333	1.1736	8.78022	0.694125	-4.45854	2.00417	1	0	1
C02	3	1	6	48	1	1.778	70.08	1	5	44.49	1.08186	28.03	16.46	1.0721	1.0989	0	1	0.841606	0.34094	1.58951	1.02972	0.356611	1.25	1.32474	8.40738	0.753583	-3.54116	1.37587	1	0	1
C02	3	1	6	48	1	1.778	70.08	1	6	45.59	1.10861	29.09	16.5	1.11264	1.10157	0	1	0.803509	0.403071	1.85459	0.963134	0.296919	1.01667	0.97117	7.96012	0.560046	-4.06056	-0.763881	1	0	1
C02	3	1	6	48	1	1.778	70.08	1	7	44.28	1.07675	28.8	15.48	1.10155	1.03348	0	1	0.763775	0.322218	1.45633	1.10923	-0.168599	1.45	1.46235	-6.0549	0.706272	7.31932	5.64339	0	1	0
C02	3	1	6	48	1	1.778	70.08	1	8	43.89	1.06727	27.89	16	1.06674	1.06819	1	0	0.908411	0.353439	1.79051	0.986689	0.333532	1.125	0.895573	7.2424	0.636448	0.683725	-1.28868	0	0	1
C02	3	1	6	48	1	1.778	70.08	1	9	45.65	1.11007	28.68	16.97	1.09696	1.13295	1	0	0.883363	0.336973	1.64071	1.00301	0.392503	1.175	1.2541	8.76859	0.774587	-2.44384	2.4009	0	0	1
C02	3	1	6	48	1	1.778	70.08	1	10	45.02	1.09475	28.32	16.7	1.08319	1.11493	1	0	.	.	.	.	.	.	.	.	.	.	.	0	0	1
C02	3	1	6	48	1	1.778	70.08	1	11	45.85	1.11493	28.98	16.87	1.10843	1.12628	1	0	0.832702	0.337512	1.63416	1.30702	-0.17316	1.5	1.34232	-2.27317	0.749549	5.61479	5.51758	1	1	0
C02	3	1	6	48	1	1.778	70.08	1	12	46.09	1.12077	29.43	16.66	1.12565	1.11226	1	0	0.921448	0.293767	1.7199	1.08804	-0.0522095	1.04167	1.28268	-2.84306	0.828015	4.83707	7.75618	1	1	0
C02	3	1	6	48	1	1.778	70.08	1	13	47.2	1.14776	29.51	17.69	1.12871	1.18102	1	0	0.853961	0.319775	1.61862	1.09113	-0.0495055	1.05833	1.24755	-2.10003	0.738191	4.77245	8.58814	1	1	0
C02	3	1	6	48	1	1.778	70.08	1	14	47.6	1.15749	30.07	17.53	1.15012	1.17034	1	0	0.87688	0.295579	1.62609	1.09296	-0.0576166	1.19167	1.38237	-2.45977	0.815894	3.57707	7.31033	1	1	0
H02	4	0	3	24	1	1.778	72.5748	0	1	41.79	1.00278	26.34	15.45	1.00073	1.00628	0	1	0.842137	0.318909	1.35022	0.875571	0.272554	1.05833	1.26641	6.79319	0.731781	-2.54854	-2.39587	1	0	1
H02	4	0	3	24	1	1.778	72.5748	0	2	43.03	1.03253	27.5	15.53	1.0448	1.01149	0	1	0.844287	0.313384	1.38914	0.77885	0.390187	1.01667	1.56763	9.65168	0.840804	-3.21437	1.3048	1	0	1
H02	4	0	3	24	1	1.778	72.5748	0	3	43.03	1.03253	26.73	16.3	1.01555	1.06164	0	1	0.902886	0.33807	1.4229	0.8862	0.36841	1	1.67324	10.4928	0.938184	-6.48026	-0.281859	1	0	1
H02	4	0	3	24	1	1.778	72.5748	0	4	43.21	1.03685	27.74	15.47	1.05392	1.00758	0	1	0.888913	0.378037	1.60981	0.87206	0.288789	1	1.10794	8.64549	0.71909	-2.98361	-3.46939	1	0	1
H02	4	0	3	24	1	1.778	72.5748	0	5	43.19	1.03637	27.76	15.43	1.05468	1.00498	0	1	0.841491	0.305281	1.22458	0.972526	-0.127978	1.05833	1.80752	-7.79921	0.907561	3.90468	10.9528	0	1	0
H02	4	0	3	24	1	1.778	72.5748	0	6	41.7	1.00062	26.72	14.98	1.01517	0.975669	0	1	0.862923	0.318709	1.36123	0.860995	0.382352	1.04167	1.65555	10.5907	0.88928	-5.63073	0.655145	1	0	1
H02	4	0	3	24	1	1.778	72.5748	0	7	41.72	1.0011	26.61	15.11	1.01099	0.984136	0	1	0.961937	0.299735	1.3023	0.909056	0.301119	0.791667	1.30557	8.07378	0.879354	-2.79516	-1.90517	1	0	1
H02	4	0	3	24	1	1.778	72.5748	0	8	41.25	0.989819	26.42	14.83	1.00377	0.965899	1	0	0.858602	0.272992	1.27772	0.997278	-0.201488	1	1.43747	-9.4599	0.814375	8.22701	6.15729	1	1	0
H02	4	0	3	24	1	1.778	72.5748	0	9	41.1	0.98622	25.81	15.29	0.980596	0.99586	1	0	0.78965	0.315782	1.34682	0.928138	-0.105537	1	1.22447	-6.0406	0.652095	8.8454	2.88781	1	1	0
H02	4	0	3	24	1	1.778	72.5748	0	10	40.56	0.973262	25.3	15.26	0.96122	0.993906	1	0	0.749979	0.30198	1.24254	0.800071	0.328257	1	1.72912	10.1472	0.771496	-6.649	-0.102403	0	0	1
H02	4	0	3	24	1	1.778	72.5748	0	11	40.73	0.977341	25.58	15.15	0.971858	0.986741	1	0	0.838804	0.30641	1.3273	0.96902	-0.229661	0.966667	1.49111	-10.0815	0.809372	7.8359	5.49798	1	1	0
H02	4	0	3	24	1	1.778	72.5748	0	12	40.1	0.962224	24.9	15.2	0.946023	0.989998	1	0	0.829433	0.24634	1.09699	0.929337	-0.117398	0.95	1.77456	-7.99784	0.884505	5.98488	12.6463	1	1	0
H02	4	0	3	24	1	1.778	72.5748	0	13	40.84	0.979981	25.61	15.23	0.972998	0.991952	1	0	0.787027	0.290563	1.19992	0.718021	0.350714	0.925	1.78238	12.6497	0.834799	-5.51616	-0.655264	0	0	1
H02	4	0	3	24	1	1.778	72.5748	0	14	41.19	0.988379	25.47	15.72	0.967679	1.02387	1	0	0.707629	0.310965	1.23549	0.957778	-0.183902	1.00833	1.6052	-8.7498	0.677044	6.26835	10.2524	1	1	0
H02	4	0	3	24	1	1.778	72.5748	1	1	41.76	1.00206	26.15	15.61	0.993514	1.0167	0	1	0.85155	0.289164	1.26314	0.760611	0.335443	1.00833	1.76215	9.18427	0.90676	-5.28612	1.21633	1	0	1
H02	4	0	3	24	1	1.778	72.5748	1	2	43.56	1.04525	27.73	15.83	1.05354	1.03103	0	1	0.945147	0.238726	1.1169	0.821905	0.364252	0.875	1.67191	9.83097	0.980794	-4.79435	-0.110574	1	0	1
H02	4	0	3	24	1	1.778	72.5748	1	3	43.42	1.04189	27.21	16.21	1.03379	1.05578	0	1	0.81025	0.313113	1.2446	0.945298	-0.237657	1.05	1.83172	-9.21074	0.877095	7.03809	4.85645	0	1	0
H02	4	0	3	24	1	1.778	72.5748	1	4	43.23	1.03733	27.95	15.28	1.0619	0.995208	0	1	0.769782	0.304297	1.19886	0.836537	-0.166322	0.983333	1.73015	-8.43931	0.797852	9.50859	5.00909	0	1	0
H02	4	0	3	24	1	1.778	72.5748	1	5	43.1	1.03421	27.57	15.53	1.04746	1.01149	0	1	0.869322	0.300036	1.28104	0.737455	0.362966	0.833333	1.93404	10.2111	0.970765	-6.61653	1.12168	1	0	1
H02	4	0	3	24	1	1.778	72.5748	1	6	43.38	1.04093	28	15.38	1.0638	1.00172	0	1	0.868473	0.321463	1.29191	0.959948	-0.19278	1.025	1.45904	-7.89985	0.833195	7.75926	4.23501	0	1	0
H02	4	0	3	24	1	1.778	72.5748	1	7	43.62	1.04669	27.78	15.84	1.05544	1.03168	0	1	0.925078	0.31264	1.36307	0.859149	0.35347	1.025	1.29431	8.8216	0.836423	-2.89119	0.739206	1	0	1
H02	4	0	3	24	1	1.778	72.5748	1	8	44.56	1.06924	29.04	15.52	1.10331	1.01084	1	0	0.725135	0.315777	1.34207	0.759547	0.313962	0.9	1.43687	9.43898	0.647036	-4.42952	0.488334	0	0	1
H02	4	0	3	24	1	1.778	72.5748	1	9	45.92	1.10188	29.18	16.74	1.10863	1.0903	1	0	0.687318	0.311257	1.33491	0.688471	0.325956	0.941667	1.45422	9.91291	0.601937	-3.22112	1.05858	0	0	1
H02	4	0	3	24	1	1.778	72.5748	1	10	45.28	1.08652	28.43	16.85	1.08014	1.09746	1	0	0.761404	0.330441	1.42033	0.913757	-0.13458	0.991667	1.2831	-6.90104	0.639559	9.00191	3.60001	1	1	0
H02	4	0	3	24	1	1.778	72.5748	1	11	44.06	1.05725	27.5	16.56	1.0448	1.07858	1	0	0.741582	0.333099	1.38747	0.692825	0.311663	0.95	1.5248	10.1236	0.697813	-6.23544	3.58138	0	0	1
H02	4	0	3	24	1	1.778	72.5748	1	12	43.75	1.04981	27.38	16.37	1.04025	1.0662	1	0	0.803748	0.321742	1.31233	0.837193	0.303144	0.875	1.26233	9.69725	0.68411	-1.22299	-5.5701	0	0	1
H02	4	0	3	24	1	1.778	72.5748	1	13	44.32	1.06349	27.93	16.39	1.06114	1.0675	1	0	0.703553	0.366604	1.49212	0.709305	0.30934	0.975	1.41244	9.31614	0.610147	-7.44098	6.33868	0	0	1
H02	4	0	3	24	1	1.778	72.5748	1	14	43.41	1.04165	26.38	17.03	1.00225	1.10919	1	0	0.817491	0.314004	1.31758	0.913692	-0.183586	0.983333	1.44937	-8.79733	0.769451	7.8669	6.45174	1	1	0
H02	4	0	4	28	1	1.778	72.5748	0	1	36.64	0.964174	22.91	13.73	0.960213	0.970857	0	1	0.936154	0.36055	1.38789	0.903316	0.389828	0.991667	1.29986	10.3405	0.850368	-2.20233	-0.274382	1	0	1
H02	4	0	4	28	1	1.778	72.5748	0	2	37.56	0.988384	23.79	13.77	0.997096	0.973686	0	1	0.949984	0.386763	1.39666	0.899085	0.433502	1	1.38597	9.98279	0.896365	-3.45294	0.316915	1	0	1
H02	4	0	4	28	1	1.778	72.5748	0	3	37.62	0.989963	23.79	13.83	0.997096	0.977928	0	1	0.881109	0.327	1.28958	1.1685	-0.173568	0.808333	1.52761	-7.8608	0.870266	4.48328	8.21436	0	1	0
H02	4	0	4	28	1	1.778	72.5748	0	4	38.84	1.02207	24	14.84	1.0059	1.04935	0	1	0.909674	0.339908	1.23059	0.981384	-0.257188	1.00833	1.59306	-9.95562	0.921833	9.68399	2.84323	0	1	0
H02	4	0	4	28	1	1.778	72.5748	0	5	36.99	0.973384	22.92	14.07	0.960632	0.994899	0	1	0.896904	0.32293	1.19515	0.971829	-0.266409	1.025	1.94129	-10.544	1.00123	6.61847	7.55257	0	1	0
H02	4	0	4	28	1	1.778	72.5748	0	6	37.69	0.991805	24.09	13.6	1.00967	0.961665	0	1	0.862151	0.34474	1.29186	0.991625	-0.26781	1.01667	1.39422	-9.34811	0.803238	9.28455	1.07272	0	1	0
H02	4	0	4	28	1	1.778	72.5748	0	7	37.8	0.994699	23.85	13.95	0.999611	0.986413	0	1	0.949977	0.342565	1.33351	1.11985	-0.194278	1.04167	1.30139	-5.62183	0.865453	9.27747	1.65148	0	1	0
H02	4	0	4	28	1	1.778	72.5748	0	8	37.33	0.982331	24.32	13.01	1.01931	0.919945	1	0	0.807765	0.359826	1.33889	0.824859	0.360563	1.025	1.54335	10.1909	0.788894	-4.8639	-0.576553	0	0	1
H02	4	0	4	28	1	1.778	72.5748	0	9	38.5	1.01312	23.94	14.56	1.00338	1.02955	1	0	0.852594	0.331046	1.29574	0.730764	0.358842	0.916667	1.72749	11.3543	0.89829	-2.649	-2.68533	0	0	1
H02	4	0	4	28	1	1.778	72.5748	0	10	39.03	1.02707	23.93	15.1	1.00296	1.06773	1	0	0.836957	0.342702	1.30465	0.816838	0.398808	0.925	1.6421	11.5854	0.855175	-7.02919	1.36948	0	0	1
H02	4	0	4	28	1	1.778	72.5748	0	11	38.49	1.01286	23.92	14.57	1.00254	1.03025	1	0	0.759217	0.367677	1.30689	0.933213	-0.2667	1.00833	1.58482	-9.72775	0.740228	4.21142	8.23103	1	1	0
H02	4	0	4	28	1	1.778	72.5748	0	12	37.64	0.990489	23.7	13.94	0.993324	0.985706	1	0	0.718422	0.330643	1.20526	0.970348	-0.197072	1.03333	1.74767	-7.39716	0.733933	4.63465	7.93835	1	1	0
H02	4	0	4	28	1	1.778	72.5748	0	13	39.15	1.03022	24.46	14.69	1.02518	1.03874	1	0	0.753809	0.325113	1.19304	0.98835	-0.179174	0.991667	1.76328	-7.45903	0.786369	4.28549	10.0805	1	1	0
H02	4	0	4	28	1	1.778	72.5748	0	14	38.74	1.01944	24.41	14.33	1.02308	1.01328	1	0	0.763905	0.335071	1.20706	0.819143	-0.336371	1.00833	1.80316	-13.986	0.810845	6.85868	4.5583	1	1	0
H02	4	0	4	28	1	1.778	72.5748	1	1	40.47	1.06496	25.28	15.19	1.05955	1.07409	0	1	0.711496	0.316118	1.1616	0.924935	-0.159079	0.816667	1.82942	-6.812	0.74705	6.35373	6.70154	0	1	0
H02	4	0	4	28	1	1.778	72.5748	1	2	42.29	1.11285	26.37	15.92	1.10523	1.12571	0	1	0.746134	0.34049	1.18633	0.864547	-0.270471	1.05833	1.92274	-9.8431	0.819399	7.63486	4.47289	0	1	0
H02	4	0	4	28	1	1.778	72.5748	1	3	42.5	1.11838	26.53	15.97	1.11194	1.12925	0	1	0.786007	0.342437	1.22992	0.913239	-0.253979	1.01667	1.80946	-9.96467	0.841007	7.42645	5.4861	0	1	0
H02	4	0	4	28	1	1.778	72.5748	1	4	42.17	1.1097	26.89	15.28	1.12702	1.08046	0	1	0.809571	0.328744	1.27259	0.745141	0.431194	1.025	1.75068	10.5659	0.853934	-4.59421	5.31788	1	0	1
H02	4	0	4	28	1	1.778	72.5748	1	5	41.25	1.08549	25.83	15.42	1.0826	1.09036	0	1	0.787094	0.340012	1.2886	0.737143	0.392197	1.04167	1.68595	9.69243	0.807147	-4.7574	5.12534	1	0	1
H02	4	0	4	28	1	1.778	72.5748	1	6	41.22	1.0847	26.89	14.33	1.12702	1.01328	0	1	0.820538	0.322208	1.24122	0.961042	-0.261198	1.05833	1.73641	-10.0016	0.863199	7.72625	5.48569	0	1	0
H02	4	0	4	28	1	1.778	72.5748	1	7	41.96	1.10417	26.47	15.49	1.10942	1.09531	0	1	0.747888	0.325567	1.231	0.755267	0.351621	1.00833	1.76435	8.89822	0.778788	-6.92553	4.816	1	0	1
H02	4	0	4	28	1	1.778	72.5748	1	8	41.81	1.10022	26.02	15.79	1.09056	1.11652	1	0	0.683156	0.309857	1.16372	0.891087	-0.242067	1.125	1.76183	-7.79145	0.688162	5.75881	4.64701	1	1	0
H02	4	0	4	28	1	1.778	72.5748	1	9	40.92	1.0768	25.21	15.71	1.05661	1.11086	1	0	0.786687	0.304518	1.22237	0.892713	-0.259546	1.125	1.69673	-8.60606	0.809816	5.09301	3.72772	1	1	0
H02	4	0	4	28	1	1.778	72.5748	1	10	41.55	1.09338	25.56	15.99	1.07128	1.13066	1	0	0.785721	0.346254	1.35888	0.887057	0.270364	1.01667	1.43316	7.83311	0.724339	-1.37981	-4.23302	0	0	1
H02	4	0	4	28	1	1.778	72.5748	1	11	42.09	1.10759	26.64	15.45	1.11655	1.09248	1	0	0.722325	0.331396	1.26878	0.944912	-0.238541	1.08333	1.56858	-7.80002	0.685867	8.66436	3.72182	1	1	0
H02	4	0	4	28	1	1.778	72.5748	1	12	41.8	1.09996	25.76	16.04	1.07966	1.1342	1	0	.	.	.	.	.	.	.	.	.	.	.	.	0	1
H02	4	0	4	28	1	1.778	72.5748	1	13	41.81	1.10022	25.79	16.02	1.08092	1.13278	1	0	0.644425	0.35325	1.23763	0.888936	-0.301969	1.13333	1.76729	-9.80487	0.633135	7.63537	4.77134	1	1	0
H02	4	0	4	28	1	1.778	72.5748	1	14	41.48	1.09154	26.22	15.26	1.09894	1.07904	1	0	0.795366	0.308208	1.25801	0.941528	-0.250793	1	1.52244	-10.6429	0.766607	8.98399	1.20349	1	1	0
H02	4	0	5	39	1	1.778	72.5748	0	1	40.61	0.998963	25.46	15.15	0.995503	1.00483	0	1	0.872068	0.360662	1.50206	1.06663	-0.226611	1.05	1.37332	-9.05701	0.807118	9.44378	5.97774	0	1	0
H02	4	0	5	39	1	1.778	72.5748	0	2	42.07	1.03488	26.97	15.1	1.05455	1.00152	0	1	0.873735	0.347024	1.32185	0.940828	0.344911	1.06667	1.49584	8.90584	0.851569	-3.1471	-2.52237	1	0	1
H02	4	0	5	39	1	1.778	72.5748	0	3	40.88	1.00561	26.26	14.62	1.02678	0.96968	0	1	0.808467	0.400957	1.57853	0.844921	0.378736	1.05833	1.47641	8.80653	0.767594	-2.11569	0.625179	1	0	1
H02	4	0	5	39	1	1.778	72.5748	0	4	41.46	1.01987	26.37	15.09	1.03109	1.00085	0	1	0.769899	0.388369	1.46528	.	.	.	1.37618	9.53125	0.684255	.	-4.79208	1	0	1
H02	4	0	5	39	1	1.778	72.5748	0	5	40.67	1.00044	26.09	14.58	1.02014	0.967027	0	1	0.860601	0.326671	1.36099	0.916567	0.354385	1.025	1.3183	9.77463	0.773447	-0.548365	-6.49106	1	0	1
H02	4	0	5	39	1	1.778	72.5748	0	6	40.46	0.995273	25.78	14.68	1.00802	0.973659	0	1	0.900307	0.334133	1.43707	1.05197	-0.175657	1.01667	1.32035	-7.02466	0.819302	8.86821	8.02968	0	1	0
H02	4	0	5	39	1	1.778	72.5748	0	7	41.27	1.0152	25.87	15.4	1.01153	1.02141	0	1	0.846903	0.291225	1.30569	0.990163	0.391402	1.08333	1.49694	9.75418	0.820911	-7.39068	1.86794	1	0	1
H02	4	0	5	39	1	1.778	72.5748	0	8	41.46	1.01987	26.33	15.13	1.02952	1.00351	1	0	0.816743	0.313133	1.30492	0.773605	0.43517	1.09167	1.70003	11.8336	0.848127	-3.97236	5.73416	0	0	1
H02	4	0	5	39	1	1.778	72.5748	0	9	40.25	0.990108	25.02	15.23	0.978299	1.01014	1	0	0.76944	0.375828	1.56276	0.943633	-0.242257	1.09167	1.30845	-9.72849	0.659092	3.09376	7.51091	1	1	0
H02	4	0	5	39	1	1.778	72.5748	0	10	39.34	0.967723	24.29	15.05	0.949756	0.9982	1	0	0.800448	0.336781	1.45945	0.822953	0.377294	1.01667	1.45537	9.93794	0.750475	-5.88758	4.26365	0	0	1
H02	4	0	5	39	1	1.778	72.5748	0	11	39.01	0.959605	23.62	15.39	0.923558	1.02075	1	0	0.868676	0.317375	1.32877	1.04442	-0.349036	1.15	1.58427	-10.1472	0.874203	5.47242	5.87621	1	1	0
H02	4	0	5	39	1	1.778	72.5748	0	12	41.05	1.00979	25.59	15.46	1.00059	1.02539	1	0	0.902155	0.317576	1.44558	0.951561	0.405303	1.08333	1.41905	11.0018	0.857177	-5.58556	3.02996	0	0	1
H02	4	0	5	39	1	1.778	72.5748	0	13	40.47	0.995519	25.81	14.66	1.00919	0.972333	1	0	0.81849	0.31231	1.33949	0.992108	-0.298173	1.11667	1.51359	-10.4954	0.792344	5.75196	5.28078	1	1	0
H02	4	0	5	39	1	1.778	72.5748	0	14	40.13	0.987156	24.59	15.54	0.961486	1.0307	1	0	0.805002	0.318543	1.27217	0.786282	0.397156	1.00833	1.68771	10.5191	0.830115	-4.55963	1.25876	0	0	1
H02	4	0	5	39	1	1.778	72.5748	1	1	41.54	1.02184	25.72	15.82	1.00567	1.04927	0	1	0.843685	0.326522	1.40111	0.880055	0.368859	1.075	1.46837	9.8752	0.807491	-6.82085	4.7899	1	0	1
H02	4	0	5	39	1	1.778	72.5748	1	2	42.72	1.05087	27.02	15.7	1.0565	1.04131	0	1	0.794329	0.347858	1.39689	0.869351	0.377019	1.1	1.52671	8.79132	0.766704	-6.05633	5.43998	1	0	1
H02	4	0	5	39	1	1.778	72.5748	1	3	42.82	1.05333	27.38	15.44	1.07058	1.02407	0	1	0.727052	0.310996	1.23702	0.9691	-0.196738	1.10833	1.6743	-6.71776	0.724491	7.08096	7.29915	0	1	0
H02	4	0	5	39	1	1.778	72.5748	1	4	42.83	1.05357	26.89	15.94	1.05142	1.05723	0	1	0.823009	0.331327	1.4155	0.902096	0.362294	1.03333	1.47271	10.6021	0.784164	-7.20689	5.46292	1	0	1
H02	4	0	5	39	1	1.778	72.5748	1	5	42.41	1.04324	26.23	16.18	1.02561	1.07315	0	1	0.830522	0.295542	1.32004	0.869109	0.389734	1.11667	1.54044	9.16019	0.815714	-4.37122	5.34063	1	0	1
H02	4	0	5	39	1	1.778	72.5748	1	6	42.16	1.03709	26.54	15.62	1.03773	1.03601	0	1	0.806042	0.328193	1.35828	0.987203	-0.245807	1.13333	1.62706	-9.49677	0.81315	6.12066	5.56928	0	1	0
H02	4	0	5	39	1	1.778	72.5748	1	7	42.05	1.03439	26.39	15.66	1.03187	1.03866	0	1	0.853509	0.34705	1.35801	0.987667	-0.242071	1.05	1.60033	-9.62987	0.861805	6.72007	6.82246	0	1	0
H02	4	0	5	39	1	1.778	72.5748	1	8	42.27	1.0398	26.48	15.79	1.03539	1.04728	1	0	0.767928	0.30636	1.34897	0.844495	0.350892	1.125	1.58311	7.34024	0.751062	-6.28123	6.43979	0	0	1
H02	4	0	5	39	1	1.778	72.5748	1	9	41.94	1.03168	26.35	15.59	1.0303	1.03402	1	0	0.7722	0.328104	1.23386	0.830589	0.340762	1.01667	1.53866	9.2352	0.742395	-0.541897	-4.39228	0	0	1
H02	4	0	5	39	1	1.778	72.5748	1	10	42.04	1.03414	26.26	15.78	1.02678	1.04662	1	0	0.725747	0.354403	1.39904	0.891865	-0.26002	1.14167	1.54376	-9.27917	0.682687	3.95261	5.91687	1	1	0
H02	4	0	5	39	1	1.778	72.5748	1	11	41.8	1.02824	26.5	15.3	1.03617	1.01478	1	0	0.83798	0.323913	1.37023	0.847354	0.347671	1.05	1.52942	8.37124	0.821051	-5.73897	4.16752	0	0	1
H02	4	0	5	39	1	1.778	72.5748	1	12	42.73	1.05111	26.96	15.77	1.05415	1.04595	1	0	0.759247	0.396147	1.54199	0.928996	-0.258368	1.10833	1.40764	-9.34738	0.68168	4.26321	5.2344	1	1	0
H02	4	0	5	39	1	1.778	72.5748	1	13	42.41	1.04324	26.54	15.87	1.03773	1.05259	1	0	0.766718	0.348451	1.36885	0.845105	0.378149	1.11667	1.46564	8.23281	0.711181	-1.95277	-0.767373	0	0	1
H02	4	0	5	39	1	1.778	72.5748	1	14	43.19	1.06243	26.87	16.32	1.05064	1.08243	1	0	0.788016	0.302486	1.26187	0.95576	-0.132743	0.908333	1.52202	-7.2972	0.757196	9.4733	7.43099	1	1	0
H02	4	0	6	48	1	1.778	72.5748	0	1	35.95	0.972918	22.31	13.64	0.960751	0.993497	0	1	.	.	.	.	.	.	.	.	.	.	.	.	0	1
H02	4	0	6	48	1	1.778	72.5748	0	2	37.93	1.0265	24.28	13.65	1.04559	0.994225	0	1	0.889047	0.270575	1.14939	0.81233	0.451058	0.808333	2.01759	11.661	1.01071	-6.65723	1.94721	1	0	1
H02	4	0	6	48	1	1.778	72.5748	0	3	37.62	1.01811	24.09	13.53	1.0374	0.985485	0	1	0.858001	0.369934	1.42404	1.04714	-0.152776	1.03333	1.36909	-5.52572	0.789322	9.17441	1.90486	0	1	0
H02	4	0	6	48	1	1.778	72.5748	0	4	38.27	1.0357	24.52	13.75	1.05592	1.00151	0	1	0.825406	0.345813	1.39193	0.825929	0.394592	0.958333	1.61635	13.3657	0.833528	-7.3674	1.09738	1	0	1
H02	4	0	6	48	1	1.778	72.5748	0	5	37.6	1.01757	24.28	13.32	1.04559	0.970189	0	1	0.901304	0.340753	1.33781	0.774669	0.419645	0.95	1.2369	10.8492	0.787788	-2.50049	-2.07593	1	0	1
H02	4	0	6	48	1	1.778	72.5748	0	6	37.23	1.00756	23.84	13.39	1.02664	0.975287	0	1	0.849162	0.344845	1.3415	0.983866	-0.287254	1.025	1.67148	-11.5301	0.878211	6.26441	7.61177	0	1	0
H02	4	0	6	48	1	1.778	72.5748	0	7	37.33	1.01026	23.48	13.85	1.01114	1.00879	0	1	0.92958	0.313856	1.3055	.	.	.	1.59755	12.6368	0.943888	-8.39515	.	1	0	1
H02	4	0	6	48	1	1.778	72.5748	0	8	36.21	0.979954	22.87	13.34	0.984866	0.971646	1	0	0.859652	0.344082	1.34895	0.915792	-0.251734	0.916667	1.57429	-11.744	0.860784	9.597	6.18069	1	1	0
H02	4	0	6	48	1	1.778	72.5748	0	9	37.76	1.0219	23.44	14.32	1.00941	1.04303	1	0	0.863844	0.34936	1.36823	0.818787	0.394899	0.983333	1.61065	11.3023	0.87684	-4.87232	1.07542	0	0	1
H02	4	0	6	48	1	1.778	72.5748	0	10	37.16	1.00566	22.66	14.5	0.975823	1.05614	1	0	0.944644	0.296994	1.27251	0.926394	0.409032	0.975	1.51348	10.6308	0.933445	-6.23911	0.432339	0	0	1
H02	4	0	6	48	1	1.778	72.5748	0	11	37.12	1.00458	23.05	14.07	0.992618	1.02482	1	0	0.990297	0.335541	1.4617	1.14304	-0.312072	1.06667	1.33068	-11.4013	0.916947	9.50195	2.77017	1	1	0
H02	4	0	6	48	1	1.778	72.5748	0	12	36.14	0.97806	21.85	14.29	0.940941	1.04084	1	0	1.03014	0.297035	1.32301	1.09925	-0.327103	0.908333	1.43849	-12.8696	0.990854	9.89113	3.40938	1	1	0
H02	4	0	6	48	1	1.778	72.5748	0	13	35.7	0.966152	22.29	13.41	0.959889	0.976744	1	0	0.988287	0.348026	1.37842	1.1854	0.327597	1.06667	1.40322	11.2635	0.940455	-0.185006	-10.753	0	0	1
H02	4	0	6	48	1	1.778	72.5748	0	14	35.29	0.955056	22.14	13.15	0.95343	0.957807	1	0	0.979781	0.364888	1.46146	0.772086	0.483274	1.04167	1.65955	12.2463	1.01026	-2.42443	0.912928	0	0	1
H02	4	0	6	48	1	1.778	72.5748	1	1	38	1.0284	23.68	14.32	1.01975	1.04303	0	1	0.850628	0.305144	1.28987	.	.	.	1.24635	9.34197	0.733819	.	-4.5711	1	0	1
H02	4	0	6	48	1	1.778	72.5748	1	2	40.64	1.09984	25.62	15.02	1.10329	1.09401	0	1	0.778558	0.370372	1.36451	1.00921	-0.219224	1.06667	1.65294	-8.83537	0.786363	5.31941	9.96783	0	1	0
H02	4	0	6	48	1	1.778	72.5748	1	3	40.07	1.08442	25.26	14.81	1.08779	1.07872	0	1	0.813532	0.320653	1.31566	0.998065	-0.199066	0.991667	1.54006	-9.0222	0.794938	10.0592	5.70025	0	1	0
H02	4	0	6	48	1	1.778	72.5748	1	4	39.97	1.08171	25.27	14.7	1.08822	1.0707	0	1	0.813105	0.322724	1.30372	0.974987	-0.237695	0.991667	1.51582	-10.209	0.786482	9.84524	4.61502	0	1	0
H02	4	0	6	48	1	1.778	72.5748	1	5	40.3	1.09064	25.19	15.11	1.08477	1.10057	0	1	0.797962	0.2647	1.15758	1.01466	-0.243438	1.05	1.73057	-9.93835	0.833852	7.14226	7.38222	0	1	0
H02	4	0	6	48	1	1.778	72.5748	1	6	40.08	1.08469	25.17	14.91	1.08391	1.086	0	1	0.896529	0.299821	1.24456	0.933114	0.31015	1.03333	1.19279	8.68726	0.764326	-3.21857	-5.46587	1	0	1
H02	4	0	6	48	1	1.778	72.5748	1	7	40.99	1.10932	25.42	15.57	1.09468	1.13407	0	1	0.876157	0.328673	1.34746	1.00566	-0.255525	1.05	1.60777	-10.6301	0.889846	6.4236	7.27369	0	1	0
H02	4	0	6	48	1	1.778	72.5748	1	8	39.64	1.07278	24.37	15.27	1.04946	1.11222	1	0	0.925852	0.354165	1.4141	1.07431	-0.271283	1.075	1.49922	-8.92205	0.909534	3.59732	8.4439	1	1	0
H02	4	0	6	48	1	1.778	72.5748	1	9	40.17	1.08712	25.06	15.11	1.07918	1.10057	1	0	0.894653	0.278205	1.3512	0.925155	0.359994	1.03333	1.31343	8.70915	0.810391	-4.08495	0.820887	0	0	1
H02	4	0	6	48	1	1.778	72.5748	1	10	40.02	1.08306	24.85	15.17	1.07013	1.10494	1	0	0.801196	0.357181	1.34633	0.88169	-0.249174	0.933333	1.63131	-10.706	0.808433	8.03925	5.24344	1	1	0
H02	4	0	6	48	1	1.778	72.5748	1	11	40.19	1.08767	25.24	14.95	1.08693	1.08891	1	0	0.777642	0.366689	1.38035	0.951421	-0.258321	1.075	1.61246	-8.62352	0.772792	7.41827	4.71255	1	1	0
H02	4	0	6	48	1	1.778	72.5748	1	12	40.42	1.09389	25.06	15.36	1.07918	1.11878	1	0	0.858172	0.329185	1.39321	1.01076	-0.204769	0.916667	1.39025	-9.90981	0.797188	11.203	1.89533	1	1	0
H02	4	0	6	48	1	1.778	72.5748	1	13	40.02	1.08306	24.9	15.12	1.07229	1.1013	1	0	0.818813	0.361759	1.37484	0.949273	-0.309173	1.08333	1.70651	-10.817	0.852521	5.23315	5.35508	1	1	0
H02	4	0	6	48	1	1.778	72.5748	1	14	39.91	1.08009	23.94	15.97	1.03094	1.16321	1	0	0.852078	0.304378	1.37745	0.734909	0.392381	1.04167	1.55066	9.0395	0.844524	-3.59111	6.32825	0	0	1
C03	5	1	3	24	1	1.6256	56.699	0	1	40.52	0.890661	25.49	15.03	0.870433	0.927205	0	1	.	.	.	.	.	.	.	.	.	.	.	0	1	0
C03	5	1	3	24	1	1.6256	56.699	0	2	43.8	0.962758	28.18	15.62	0.962291	0.963603	0	1	0.956516	1.17924	.	.	.	.	.	.	.	.	.	1	0	1
C03	5	1	3	24	1	1.6256	56.699	0	3	45.11	0.991553	29.15	15.96	0.995414	0.984577	0	1	0.934987	0.487921	2.17893	1.05618	0.208064	1.08333	0.721751	5.45817	0.56287	-1.73174	-3.11457	1	0	1
C03	5	1	3	24	1	1.6256	56.699	0	4	44.88	0.986498	28.91	15.97	0.987219	0.985194	0	1	0.875092	0.328674	1.57772	1.01961	0.214086	1.09167	1.10311	6.47812	0.701437	-3.91735	-2.33064	1	0	1
C03	5	1	3	24	1	1.6256	56.699	0	5	46.94	1.03178	30.53	16.41	1.04254	1.01234	0	1	0.942631	0.548248	2.44157	1.03555	-0.066712	1.03333	0.822502	-1.94011	0.631123	1.63567	4.83271	0	1	0
C03	5	1	3	24	1	1.6256	56.699	0	6	44.47	0.977485	29.18	15.29	0.996439	0.943245	0	1	1.01895	0.423232	2.18688	1.06294	-0.081866	0.858333	0.863681	-3.26714	0.731002	2.68986	5.09086	0	1	0
C03	5	1	3	24	1	1.6256	56.699	0	7	46.67	1.02584	29.59	17.08	1.01044	1.05367	0	1	0.94585	0.457004	2.17836	1.07942	0.230658	1.125	0.8317	6.17351	0.639693	-3.37757	-0.244084	1	0	1
C03	5	1	3	24	1	1.6256	56.699	0	8	46.43	1.02057	30.44	15.99	1.03947	0.986428	1	0	0.895057	0.439409	2.12619	1.0447	-0.104259	1	0.868668	-5.63733	0.607977	5.0184	5.51037	1	1	0
C03	5	1	3	24	1	1.6256	56.699	0	9	46.99	1.03288	30.44	16.55	1.03947	1.02097	1	0	0.876129	0.436274	1.7637	1.06544	-0.143138	1.06667	1.0741	-6.02336	0.689493	6.09848	8.13299	1	1	0
C03	5	1	3	24	1	1.6256	56.699	0	10	46.02	1.01156	29.34	16.68	1.0019	1.02899	1	0	0.827042	0.318269	1.6292	1.00206	0.195153	1.1	1.08483	6.04868	0.638375	-4.59074	-5.55575	0	0	1
C03	5	1	3	24	1	1.6256	56.699	0	11	45.7	1.00452	29.59	16.11	1.01044	0.993831	1	0	0.868388	0.387028	1.7174	1.00942	0.280579	1.10833	1.02159	8.70703	0.656415	-2.74938	-5.10999	0	0	1
C03	5	1	3	24	1	1.6256	56.699	0	12	47.07	1.03464	29.81	17.26	1.01795	1.06477	1	0	0.907323	0.322846	1.64816	1.00374	0.238564	1.09167	1.10487	7.45812	0.738077	-5.47058	2.51438	0	0	1
C03	5	1	3	24	1	1.6256	56.699	0	13	46.76	1.02782	30.45	16.31	1.03981	1.00617	1	0	0.900429	0.394737	1.97929	1.0729	-0.0807788	1.075	0.918371	-4.27203	0.64003	4.96899	6.39465	1	1	0
C03	5	1	3	24	1	1.6256	56.699	0	14	45.56	1.00144	28.88	16.68	0.986194	1.02899	1	0	0.919149	0.228392	1.55168	1.04561	-0.167969	0.925	1.07799	-7.18992	0.738709	8.69029	5.76606	1	1	0
C03	5	1	3	24	1	1.6256	56.699	1	1	52.39	1.15157	33.7	18.69	1.15079	1.15299	0	1	0.86005	0.338361	1.72214	1.01584	-0.152247	1.05833	1.07086	-3.20506	0.669905	0.392264	4.61144	0	1	0
C03	5	1	3	24	1	1.6256	56.699	1	2	53.01	1.1652	35.26	17.75	1.20406	1.095	0	1	0.878756	0.447887	2.12057	1.05677	-0.103623	1.2	0.973741	-3.95644	0.644738	-0.0847336	5.72975	0	1	0
C03	5	1	3	24	1	1.6256	56.699	1	3	54.07	1.1885	36.05	18.02	1.23104	1.11166	0	1	0.823236	0.431633	2.07128	0.894839	0.176544	1.08333	0.831259	4.70381	0.513042	-0.786121	-3.24799	1	0	1
C03	5	1	3	24	1	1.6256	56.699	1	4	50.69	1.11421	33.3	17.39	1.13713	1.07279	0	1	0.831378	0.474141	1.99016	1.02926	-0.101541	1.23333	0.835979	-1.99218	0.523951	3.98001	2.06199	0	1	0
C03	5	1	3	24	1	1.6256	56.699	1	5	47.92	1.05332	31.67	16.25	1.08147	1.00247	0	1	0.870022	0.316893	1.55626	0.969416	0.205621	1.13333	1.16253	5.5538	0.721635	-3.37758	-0.654083	1	0	1
C03	5	1	3	24	1	1.6256	56.699	1	6	48.67	1.0698	31.39	17.28	1.07191	1.06601	0	1	0.884895	0.605755	2.59351	1.02748	0.192747	1.13333	0.75619	3.79667	0.53461	-1.61594	3.61841	1	0	1
C03	5	1	3	24	1	1.6256	56.699	1	7	48.62	1.06871	30.99	17.63	1.05825	1.0876	0	1	0.880712	0.397502	1.81014	0.959648	0.223489	1.1	1.12739	5.69482	0.718526	-2.50342	-0.0946553	1	0	1
C03	5	1	3	24	1	1.6256	56.699	1	8	51.82	1.13904	33.65	18.17	1.14908	1.12091	1	0	0.665696	0.399368	1.45083	0.934134	-0.10953	1.18333	1.40056	-3.67654	0.555474	5.89293	6.9267	1	1	0
C03	5	1	3	24	1	1.6256	56.699	1	9	51.54	1.13289	33.71	17.83	1.15113	1.09994	1	0	0.822602	0.294361	1.3065	0.933788	0.227435	1.15833	1.19939	6.3504	0.681771	-1.94579	-3.6479	0	0	1
C03	5	1	3	24	1	1.6256	56.699	1	10	51.31	1.12783	33.17	18.14	1.13269	1.11906	1	0	0.781921	0.250951	1.50123	0.930285	0.197427	0.991667	1.05434	7.06083	0.572589	-5.73518	3.22307	0	0	1
C03	5	1	3	24	1	1.6256	56.699	1	11	52.58	1.15575	34.55	18.03	1.17981	1.11228	1	0	0.755211	0.260728	1.40637	0.904075	-0.057639	1.10833	1.43876	-2.60126	0.687171	3.77369	7.4481	1	1	0
C03	5	1	3	24	1	1.6256	56.699	1	12	50.66	1.11355	32.93	17.73	1.12449	1.09377	1	0	0.626303	0.230452	1.43581	0.846364	0.223888	1.13333	1.40627	6.45533	0.504083	-5.0396	1.04899	0	0	1
C03	5	1	3	24	1	1.6256	56.699	1	13	52.05	1.1441	34.2	17.85	1.16786	1.10117	1	0	0.809155	0.291476	1.38886	0.978122	0.253335	1.23333	1.3389	6.53988	0.719746	-2.80875	-4.18263	0	0	1
C03	5	1	3	24	1	1.6256	56.699	1	14	51.48	1.13157	33.8	17.68	1.1542	1.09068	1	0	0.858789	0.242663	1.70028	1.00568	-0.108497	1.14167	0.93207	-4.16714	0.602232	3.41663	5.77197	1	1	0
C03	5	1	4	29	1	1.6256	56.699	0	1	40.88	0.934354	25.88	15	0.916778	0.966317	0	1	0.977132	0.485492	1.91082	1.03475	-0.0965647	0.975	1.04767	-5.37168	0.785551	5.50361	7.59008	0	1	0
C03	5	1	4	29	1	1.6256	56.699	0	2	41.25	0.942811	27.57	13.68	0.976645	0.881281	0	1	0.890768	0.39355	1.76885	0.969993	0.187367	0.991667	0.913795	5.89178	0.627352	-2.79268	-1.66689	1	0	1
C03	5	1	4	29	1	1.6256	56.699	0	3	42.79	0.978009	27.83	14.96	0.985856	0.96374	0	1	0.935237	0.407377	1.73098	0.954393	0.183419	0.941667	0.871236	6.0851	0.651164	-2.1794	-4.25269	1	0	1
C03	5	1	4	29	1	1.6256	56.699	0	4	42.9	0.980523	28.21	14.69	0.999317	0.946346	0	1	0.960851	0.385672	1.74856	1.0395	-0.108279	0.983333	1.08477	-4.94504	0.786149	3.72693	6.91944	0	1	0
C03	5	1	4	29	1	1.6256	56.699	0	5	43.41	0.99218	27.66	15.75	0.979834	1.01463	0	1	0.896718	0.400441	1.69659	0.958688	0.221326	0.991667	0.946326	7.1856	0.650469	-1.21658	-2.41138	1	0	1
C03	5	1	4	29	1	1.6256	56.699	0	6	43.24	0.988294	27.97	15.27	0.990815	0.983711	0	1	0.926663	0.404123	1.7903	1.00358	-0.123081	1.03333	0.987771	-4.66662	0.70345	2.87742	5.70229	0	1	0
C03	5	1	4	29	1	1.6256	56.699	0	7	43.86	1.00247	28.25	15.61	1.00073	1.00561	0	1	0.954082	0.399194	1.72038	1.01682	-0.127967	1.00833	0.969334	-4.95158	0.722983	3.82864	5.40523	0	1	0
C03	5	1	4	29	1	1.6256	56.699	0	8	43.44	0.992866	27.93	15.51	0.989398	0.999172	1	0	0.806892	0.419798	1.57951	0.986796	0.194651	1.025	1.20195	6.67762	0.664016	-2.85675	-4.47771	0	0	1
C03	5	1	4	29	1	1.6256	56.699	0	9	45.07	1.03012	29.33	15.74	1.03899	1.01399	1	0	0.898636	0.397977	1.73334	1.01691	0.205988	1.05833	1.03064	7.79599	0.694122	-6.47888	1.01689	0	0	1
C03	5	1	4	29	1	1.6256	56.699	0	10	44.31	1.01275	28.37	15.94	1.00498	1.02687	1	0	0.898864	0.353761	1.58215	1.05647	-0.125877	1.03333	1.09972	-6.11323	0.726439	5.78181	8.48217	1	1	0
C03	5	1	4	29	1	1.6256	56.699	0	11	45.8	1.04681	29.58	16.22	1.04785	1.04491	1	0	0.886222	0.510656	1.92183	1.06417	-0.119836	1.05833	0.916408	-5.71908	0.62385	7.19196	7.19844	1	1	0
C03	5	1	4	29	1	1.6256	56.699	0	12	45.94	1.05001	29.28	16.66	1.03722	1.07326	1	0	0.854122	0.37175	1.56576	1.01455	-0.130562	1.04167	1.06068	-6.36178	0.658553	5.86974	5.56095	1	1	0
C03	5	1	4	29	1	1.6256	56.699	0	13	44.68	1.02121	28.62	16.06	1.01384	1.0346	1	0	0.924566	0.355319	1.6999	1.04002	0.16013	1.075	1.0489	5.35749	0.730944	-5.36021	1.63356	0	0	1
C03	5	1	4	29	1	1.6256	56.699	0	14	44.96	1.02761	28.73	16.23	1.01774	1.04555	1	0	0.873542	0.410494	1.65278	1.06193	-0.161149	1.08333	1.08156	-7.50746	0.689983	2.92376	7.39198	1	1	0
C03	5	1	4	29	1	1.6256	56.699	1	1	46.93	1.07263	29.71	17.22	1.05245	1.10933	0	1	0.897152	0.405475	1.71284	0.963033	-0.185671	1.05	1.07694	-5.03741	0.714174	1.88772	3.56772	0	1	0
C03	5	1	4	29	1	1.6256	56.699	1	2	48.8	1.11537	31.56	17.24	1.11799	1.11062	0	1	0.815738	0.442542	1.63691	0.965025	-0.167542	1.075	1.152	-4.24479	0.654025	4.31057	3.21524	0	1	0
C03	5	1	4	29	1	1.6256	56.699	1	3	47	1.07423	30.26	16.74	1.07194	1.07841	0	1	0.806315	0.382273	1.79384	0.911266	0.197334	1.09167	0.94635	5.63211	0.551568	-1.29989	1.99469	1	0	1
C03	5	1	4	29	1	1.6256	56.699	1	4	47.28	1.08063	30.67	16.61	1.08646	1.07003	0	1	0.872057	0.421364	1.83288	0.999343	-0.0823742	0.916667	0.920215	-2.65445	0.610597	3.99683	3.5814	0	1	0
C03	5	1	4	29	1	1.6256	56.699	1	5	48.08	1.09892	31.06	17.02	1.10028	1.09645	0	1	0.856373	0.391543	1.64674	0.982399	-0.110904	1.1	1.06606	-2.93283	0.66356	3.19746	4.42731	0	1	0
C03	5	1	4	29	1	1.6256	56.699	1	6	47.11	1.07675	30.7	16.41	1.08752	1.05715	0	1	0.881217	0.447728	1.7659	1.01569	0.183271	1.15	1.14202	4.48543	0.725489	-5.09204	0.710966	1	0	1
C03	5	1	4	29	1	1.6256	56.699	1	7	47.14	1.07743	30.55	16.59	1.08221	1.06875	0	1	0.84874	0.475297	1.95803	0.960726	-0.0858951	1.1	1.0869	-2.42016	0.664263	6.42975	5.03955	0	1	0
C03	5	1	4	29	1	1.6256	56.699	1	8	47.8	1.09252	31.3	16.5	1.10878	1.06295	1	0	0.724866	0.285039	1.36913	0.910891	0.24458	1.03333	1.28091	7.97631	0.592394	-4.53799	1.31711	0	0	1
C03	5	1	4	29	1	1.6256	56.699	1	9	48.4	1.10623	31.82	16.58	1.1272	1.0681	1	0	0.654116	0.335382	1.35547	0.951312	0.254173	1.075	1.35692	7.83988	0.52602	-5.50337	-1.01961	0	0	1
C03	5	1	4	29	1	1.6256	56.699	1	10	48.04	1.098	30.77	17.27	1.09	1.11255	1	0	0.728324	0.320919	1.46665	0.933389	0.230402	1.10833	1.32992	6.18268	0.614385	-4.51929	0.581846	0	0	1
C03	5	1	4	29	1	1.6256	56.699	1	11	48.87	1.11697	30.91	17.96	1.09496	1.157	1	0	0.66534	0.319505	1.28989	0.889117	0.226749	1.03333	1.49225	6.61559	0.58378	-5.56279	-3.13405	0	0	1
C03	5	1	4	29	1	1.6256	56.699	1	12	47.94	1.09572	30.73	17.21	1.08859	1.10869	1	0	0.835429	0.323822	1.28145	1.02612	-0.140611	1.11667	1.34012	-5.14046	0.751992	5.29404	6.23732	1	1	0
C03	5	1	4	29	1	1.6256	56.699	1	13	48	1.09709	30.16	17.84	1.06839	1.14927	1	0	0.763518	0.330594	1.48461	0.970749	0.210055	1.125	1.24379	5.98676	0.627361	-3.5062	0.302937	0	0	1
C03	5	1	4	29	1	1.6256	56.699	1	14	47.69	1.09	30.71	16.98	1.08788	1.09387	1	0	0.70582	0.402415	1.46702	0.962544	0.226947	1.13333	1.25199	6.10097	0.557678	-4.22794	-2.69731	0	0	1
C03	5	1	5	36	1	1.6256	56.699	0	1	39.38	0.925142	24.23	15.15	0.893342	0.980991	0	1	1.00571	0.36161	1.79061	1.02134	0.251081	1	1.06651	7.74162	0.823252	-2.92386	-0.551942	1	0	1
C03	5	1	5	36	1	1.6256	56.699	0	2	41.25	0.969074	26.89	14.36	0.991415	0.929837	0	1	1.02503	0.520476	2.26496	1.09009	0.258191	1.06667	0.878093	7.00241	0.745163	-2.7564	0.319484	1	0	1
C03	5	1	5	36	1	1.6256	56.699	0	3	41.38	0.972128	26.87	14.51	0.990677	0.93955	0	1	1.02538	0.331894	1.78539	1.07048	-0.116333	0.933333	0.916934	-4.55409	0.767108	5.34147	5.14009	0	1	0
C03	5	1	5	36	1	1.6256	56.699	0	4	42.4	0.99609	27.19	15.21	1.00248	0.984876	0	1	1.03215	0.333501	1.79391	0.978554	0.223168	0.95	0.854897	6.12264	0.738723	-0.913668	-1.20488	1	0	1
C03	5	1	5	36	1	1.6256	56.699	0	5	42.51	0.998674	27.05	15.46	0.997314	1.00106	0	1	0.956539	0.3579	1.79771	0.94071	0.210926	0.958333	0.857842	5.79557	0.665464	-1.68861	-1.67965	1	0	1
C03	5	1	5	36	1	1.6256	56.699	0	6	41.61	0.977531	26.06	15.55	0.960813	1.00689	0	1	0.930122	0.307091	1.6254	0.89395	0.221916	0.991667	0.916035	6.12511	0.670143	-1.45264	-3.60689	1	0	1
C03	5	1	5	36	1	1.6256	56.699	0	7	40.75	0.957327	26.39	14.36	0.97298	0.929837	0	1	0.880082	0.3567	1.63597	0.900101	0.212866	0.883333	0.90139	4.44895	0.609495	-0.171657	-2.98288	1	0	1
C03	5	1	5	36	1	1.6256	56.699	0	8	41.7	0.979645	27.19	14.51	1.00248	0.93955	1	0	0.863081	0.399365	1.66935	0.969042	0.215543	1.025	1.1468	9.26409	0.706964	-4.34791	-7.20078	0	0	1
C03	5	1	5	36	1	1.6256	56.699	0	9	42.26	0.992801	26.3	15.96	0.969662	1.03344	1	0	0.909324	0.561359	2.11962	1.30773	0.286787	1.18333	0.924809	8.49136	0.652841	-0.461046	-7.62685	0	0	1
C03	5	1	5	36	1	1.6256	56.699	0	10	43.58	1.02381	28.12	15.46	1.03676	1.00106	1	0	0.933593	0.304891	1.59513	1.08764	-0.167326	1.09167	1.25755	-7.56838	0.8312	7.99403	9.05862	1	1	0
C03	5	1	5	36	1	1.6256	56.699	0	11	43.94	1.03227	28.54	15.4	1.05225	0.997179	1	0	0.947552	0.367987	1.79628	1.0867	0.20165	1.025	1.13288	8.28019	0.793907	-7.00446	-2.85314	0	0	1
C03	5	1	5	36	1	1.6256	56.699	0	12	44.17	1.03767	28.02	16.15	1.03308	1.04574	1	0	0.910377	0.328377	1.51424	1.11048	-0.140388	1.06667	1.09965	-5.98071	0.739064	7.60431	7.70072	1	1	0
C03	5	1	5	36	1	1.6256	56.699	0	13	46.32	1.08818	28.54	17.78	1.05225	1.15129	1	0	0.856588	0.517346	1.96873	0.970313	0.188207	0.9	1.02898	6.4486	0.6467	-0.399948	-6.72558	0	0	1
C03	5	1	5	36	1	1.6256	56.699	0	14	44.68	1.04965	28.33	16.35	1.04451	1.05869	1	0	0.789599	0.419637	1.91337	1.0054	0.204123	1.05	1.00528	7.71145	0.559861	-4.06143	-4.883	0	0	1
C03	5	1	5	36	1	1.6256	56.699	1	1	45.96	1.07972	29.95	16.01	1.10423	1.03668	0	1	0.898569	0.349455	1.76895	1.04464	-0.139863	1.16667	1.05439	-2.81096	0.705274	1.36051	4.30712	0	1	0
C03	5	1	5	36	1	1.6256	56.699	1	2	45.64	1.07221	29.62	16.02	1.09207	1.03732	0	1	0.847968	0.280691	1.46156	0.952403	0.211456	1.08333	1.21875	5.62746	0.719589	-2.12884	0.122387	1	0	1
C03	5	1	5	36	1	1.6256	56.699	1	3	46.3	1.08771	30.05	16.25	1.10792	1.05222	0	1	0.903465	0.377741	1.76158	0.979881	0.224489	1.075	1.08787	5.19788	0.726132	-2.71335	0.424723	1	0	1
C03	5	1	5	36	1	1.6256	56.699	1	4	49.16	1.1549	32.33	16.83	1.19198	1.08977	0	1	0.869835	0.397233	1.59828	0.955006	0.147461	1.14167	1.1164	2.81277	0.701398	-3.41556	-1.22996	1	0	1
C03	5	1	5	36	1	1.6256	56.699	1	5	46.22	1.08583	29.43	16.79	1.08506	1.08718	0	1	0.932649	0.471194	2.04991	0.9676	0.208791	1.05833	0.844396	4.6533	0.633498	-0.860716	-2.25745	1	0	1
C03	5	1	5	36	1	1.6256	56.699	1	6	47.03	1.10486	29.78	17.25	1.09797	1.11697	0	1	0.874105	0.32617	1.77434	0.905378	0.181323	1.06667	0.884015	2.91178	0.594052	-1.82868	2.67487	1	0	1
C03	5	1	5	36	1	1.6256	56.699	1	7	45.34	1.06516	28.51	16.83	1.05114	1.08977	0	1	0.928057	0.314091	1.49557	1.03228	0.204532	1.075	0.924281	5.47369	0.672342	-3.35325	-3.90991	1	0	1
C03	5	1	5	36	1	1.6256	56.699	1	8	46.28	1.08724	30.14	16.14	1.11124	1.0451	1	0	0.9195	0.310608	1.59384	1.04355	0.227209	1.00833	1.20014	8.38162	0.792693	-7.39566	0.695457	0	0	1
C03	5	1	5	36	1	1.6256	56.699	1	9	47.96	1.12671	30.62	17.34	1.12894	1.1228	1	0	0.910224	0.339912	1.68649	1.01921	0.181975	0.966667	0.912203	8.03353	0.647182	-4.53149	-4.31211	0	0	1
C03	5	1	5	36	1	1.6256	56.699	1	10	48.54	1.14034	30.47	18.07	1.12341	1.17007	1	0	.	.	.	.	.	.	.	.	.	.	.	0	0	1
C03	5	1	5	36	1	1.6256	56.699	1	11	46.06	1.08207	29.27	16.79	1.07916	1.08718	1	0	0.910807	0.366722	1.81363	0.994306	0.219949	1.05	1.13033	8.15076	0.753252	-6.22202	-0.416209	0	0	1
C03	5	1	5	36	1	1.6256	56.699	1	12	46.54	1.09335	29.85	16.69	1.10055	1.08071	1	0	0.854392	0.303835	1.49354	1.05174	0.252496	1.08333	1.09054	8.79345	0.672346	-3.62016	-4.61581	0	0	1
C03	5	1	5	36	1	1.6256	56.699	1	13	46.24	1.0863	29.5	16.74	1.08764	1.08395	1	0	0.873366	0.46353	1.95409	.	.	.	1.1272	-5.82935	0.710151	.	9.25082	1	1	0
C03	5	1	5	36	1	1.6256	56.699	1	14	46.26	1.08677	29.02	17.24	1.06995	1.11632	1	0	0.869975	0.402896	1.81349	1.00504	0.187343	1.09167	0.947383	6.61957	0.622067	-2.52321	-5.35834	0	0	1
C03	5	1	6	41	1	1.6256	56.699	0	1	39.09	0.942999	24.86	14.23	0.928701	0.969063	0	1	1.03683	0.359994	1.95821	1.15345	0.223499	1.01667	0.864247	7.18468	0.748647	-5.71178	-1.37693	1	0	1
C03	5	1	6	41	1	1.6256	56.699	0	2	41.04	0.99004	26.87	14.17	1.00379	0.964977	0	1	0.914147	0.266209	1.70203	1.01862	-0.112643	1.00833	0.958525	-4.82368	0.675354	3.52952	5.87457	0	1	0
C03	5	1	6	41	1	1.6256	56.699	0	3	42.05	1.01441	27.3	14.75	1.01985	1.00448	0	1	1.02601	0.265113	1.61141	1.07719	-0.22021	1.05833	1.10485	-7.40638	0.860643	4.40678	4.22468	0	1	0
C03	5	1	6	41	1	1.6256	56.699	0	4	42.56	1.02671	27.71	14.85	1.03517	1.01129	0	1	1.04987	0.310388	1.84844	1.07384	-0.146498	0.983333	0.97955	-6.22169	0.823701	3.10718	5.85167	0	1	0
C03	5	1	6	41	1	1.6256	56.699	0	5	41.93	1.01151	27.39	14.54	1.02321	0.990174	0	1	0.972626	0.386527	1.89526	1.04912	0.240745	1.05833	0.836307	7.48333	0.66932	-4.1254	-3.90154	1	0	1
C03	5	1	6	41	1	1.6256	56.699	0	6	41.01	0.989317	26.62	14.39	0.99445	0.979959	0	1	0.978804	0.328905	1.69218	1.06816	-0.200849	0.991667	1.01963	-7.80761	0.773696	5.37156	4.59953	0	1	0
C03	5	1	6	41	1	1.6256	56.699	0	7	41.48	1.00065	26.94	14.54	1.0064	0.990174	0	1	0.960597	0.401273	1.91504	1.07731	0.229847	1.05833	0.89355	7.2622	0.689514	-4.96699	-4.94647	1	0	1
C03	5	1	6	41	1	1.6256	56.699	0	8	40.44	0.975566	26.69	13.75	0.997065	0.936375	1	0	0.975179	0.582649	2.38215	1.13127	-0.152932	1.05833	0.918489	-6.93851	0.717957	4.03538	8.75117	1	1	0
C03	5	1	6	41	1	1.6256	56.699	0	9	41.1	0.991488	26.39	14.71	0.985858	1.00175	1	0	0.97452	0.33467	1.74009	1.10367	-0.153031	1.01667	0.954332	-6.86534	0.736295	6.42735	7.13978	1	1	0
C03	5	1	6	41	1	1.6256	56.699	0	10	42.33	1.02116	26.91	15.42	1.00528	1.0501	1	0	0.942619	0.445504	1.99538	1.10238	-0.118905	1.03333	0.95655	-5.8588	0.70445	6.77268	6.99621	1	1	0
C03	5	1	6	41	1	1.6256	56.699	0	11	40.86	0.985698	26.04	14.82	0.972783	1.00924	1	0	0.967376	0.330206	1.67085	1.05841	0.240956	1.00833	1.16368	8.58508	0.827973	-6.26124	-0.841648	0	0	1
C03	5	1	6	41	1	1.6256	56.699	0	12	41.7	1.00596	26.72	14.98	0.998186	1.02014	1	0	1.01418	0.410827	2.01829	1.10295	0.272176	1.04167	0.980895	8.5536	0.789837	-2.8473	-0.611904	0	0	1
C03	5	1	6	41	1	1.6256	56.699	0	13	42.95	1.03612	27.38	15.57	1.02284	1.06032	1	0	0.934682	0.446191	2.01229	1.06325	0.233706	1.025	0.982205	8.81251	0.709168	-4.4491	-4.14376	0	0	1
C03	5	1	6	41	1	1.6256	56.699	0	14	41.8	1.00837	26.94	14.86	1.0064	1.01197	1	0	0.982915	0.398028	2.00089	1.1511	0.210438	1.08333	0.835994	6.75292	0.679402	-1.5079	-5.57736	0	0	1
C03	5	1	6	41	1	1.6256	56.699	1	1	42.21	1.01827	26.81	15.4	1.00155	1.04874	0	1	0.985206	0.314582	1.70369	1.0827	-0.204137	1.03333	1.0437	-7.23784	0.791877	3.6673	5.06103	0	1	0
C03	5	1	6	41	1	1.6256	56.699	1	2	43.57	1.05107	28.11	15.46	1.05011	1.05283	0	1	0.997075	0.312057	1.70946	1.12059	0.219946	1.06667	1.11309	6.32989	0.835954	-7.35086	1.05604	1	0	1
C03	5	1	6	41	1	1.6256	56.699	1	3	42.76	1.03153	27.55	15.21	1.02919	1.0358	0	1	0.979068	0.465366	2.17682	1.0999	-0.167475	1.04167	0.84595	-5.7422	0.681356	5.68735	3.16107	0	1	0
C03	5	1	6	41	1	1.6256	56.699	1	4	43.16	1.04118	28.15	15.01	1.05161	1.02218	0	1	1.01655	0.317136	1.91743	1.09099	-0.148142	0.9	0.87369	-5.75918	0.734389	4.92228	5.5692	0	1	0
C03	5	1	6	41	1	1.6256	56.699	1	5	43.43	1.0477	27.75	15.68	1.03666	1.06781	0	1	0.943185	0.398991	1.88898	1.07152	0.197045	0.983333	0.835456	6.31726	0.639147	-5.9274	-4.48957	1	0	1
C03	5	1	6	41	1	1.6256	56.699	1	6	43.56	1.05083	28.73	14.83	1.07327	1.00992	0	1	1.00387	0.343975	1.8486	1.08597	-0.169364	0.975	1.03002	-6.96496	0.80405	4.3657	7.69608	0	1	0
C03	5	1	6	41	1	1.6256	56.699	1	7	42.8	1.0325	27.98	14.82	1.04526	1.00924	0	1	0.979898	0.449166	2.14024	1.05679	0.196	1	0.813248	5.98228	0.662974	-4.67442	-3.71986	1	0	1
C03	5	1	6	41	1	1.6256	56.699	1	8	43.85	1.05783	27.97	15.88	1.04488	1.08143	1	0	0.94402	0.456647	1.96428	1.11606	-0.145616	1.03333	0.997877	-6.04224	0.726862	7.25368	7.89717	1	1	0
C03	5	1	6	41	1	1.6256	56.699	1	9	44.28	1.0682	27.85	16.43	1.0404	1.11888	1	0	0.899712	0.347478	1.65141	1.09239	-0.168408	1.09167	1.06322	-6.49856	0.710647	6.60513	6.55186	1	1	0
C03	5	1	6	41	1	1.6256	56.699	1	10	42.36	1.02188	26.89	15.47	1.00454	1.05351	1	0	0.967691	0.369488	1.84821	1.06232	0.24553	1.04167	0.936529	8.11438	0.719956	-1.84876	-4.66331	0	0	1
C03	5	1	6	41	1	1.6256	56.699	1	11	43.14	1.0407	26.83	16.31	1.00229	1.11071	1	0	0.988791	0.435837	2.01952	1.11538	0.262555	1.05	1.03798	8.86836	0.792762	-5.80214	1.21083	0	0	1
C03	5	1	6	41	1	1.6256	56.699	1	12	43.38	1.04649	27.48	15.9	1.02658	1.08279	1	0	0.93721	0.35529	1.86371	1.16235	-0.1432	1.075	0.945956	-5.71677	0.693296	7.19179	8.21188	1	1	0
C03	5	1	6	41	1	1.6256	56.699	1	13	43.6	1.0518	28.03	15.57	1.04712	1.06032	1	0	0.895314	0.376139	1.86647	1.01387	0.247644	1.1	1.11714	7.82416	0.730313	-4.25148	0.904081	0	0	1
C03	5	1	6	41	1	1.6256	56.699	1	14	43.32	1.04504	27.81	15.51	1.0389	1.05623	1	0	0.994198	0.287176	1.72188	1.12938	-0.0937671	0.958333	1.06919	-5.25141	0.813016	7.6533	8.38123	1	1	0
C03	5	1	52	365	1	1.6256	56.699	0	1	34.28	0.951354	22.16	12.12	0.949995	0.953848	0	1	1.20884	0.344513	1.735	1.19972	-0.141396	0.875	0.836305	-7.64903	0.885012	6.5634	9.38179	0	1	0
C03	5	1	52	365	1	1.6256	56.699	0	2	35.45	0.983824	22.81	12.64	0.977861	0.994772	0	1	1.12941	0.385596	1.7694	1.19687	0.20056	0.95	0.954658	7.92126	0.883265	-4.59384	-6.73749	1	0	1
C03	5	1	52	365	1	1.6256	56.699	0	3	35.63	0.98882	23.33	12.3	1.00015	0.968014	0	1	1.19271	0.413242	2.05279	1.19141	0.225274	0.941667	0.88303	8.73701	0.898451	-6.541	-0.297382	1	0	1
C03	5	1	52	365	1	1.6256	56.699	0	4	36.13	1.0027	23.87	12.26	1.0233	0.964866	0	1	1.13602	0.482177	1.95825	1.22016	0.303105	1.00833	1.1378	10.0111	0.972922	-7.30563	1.42264	1	0	1
C03	5	1	52	365	1	1.6256	56.699	0	5	35.27	0.978829	22.6	12.67	0.968858	0.997133	0	1	1.0239	0.282332	1.34566	1.12683	0.259426	0.958333	1.14106	10.302	0.874523	-4.31085	-6.97611	1	0	1
C03	5	1	52	365	1	1.6256	56.699	0	6	35.86	0.995203	23.25	12.61	0.996724	0.992411	0	1	1.13265	0.288233	1.46947	1.17069	0.24646	0.966667	1.11242	8.33365	0.959592	-6.81188	-0.846055	1	0	1
C03	5	1	52	365	1	1.6256	56.699	0	7	35.74	0.991872	23.03	12.71	0.987292	1.00028	0	1	1.15464	0.442863	1.88479	1.12697	0.26367	0.958333	1.06798	7.72468	0.958509	0.33361	-7.67858	1	0	1
C03	5	1	52	365	1	1.6256	56.699	0	8	37.34	1.03628	24.27	13.07	1.04045	1.02861	1	0	1.17663	0.47357	2.09262	1.2387	0.242057	0.966667	1.04906	9.4122	0.967812	-7.03028	-3.26668	0	0	1
C03	5	1	52	365	1	1.6256	56.699	0	9	36.95	1.02545	24.02	12.93	1.02973	1.0176	1	0	1.14002	0.503422	2.19147	.	.	.	0.713091	-6.53228	0.74741	.	8.79427	1	1	0
C03	5	1	52	365	1	1.6256	56.699	0	10	36.91	1.02434	23.94	12.97	1.0263	1.02074	1	0	1.16337	0.51582	2.17508	1.15126	0.243069	0.875	1.00294	10.1292	0.935864	-6.49644	-5.53287	0	0	1
C03	5	1	52	365	1	1.6256	56.699	0	11	36.64	1.01685	23.38	13.26	1.0023	1.04357	1	0	1.18323	0.427427	1.94502	1.3028	-0.169338	0.95	0.884533	-8.15437	0.891489	8.15545	7.94784	1	1	0
C03	5	1	52	365	1	1.6256	56.699	0	12	35.96	0.997978	23.27	12.69	0.997581	0.998707	1	0	1.17156	0.523123	2.14897	1.16951	0.280077	0.95	1.01237	9.82936	0.946991	-4.77789	-5.71598	0	0	1
C03	5	1	52	365	1	1.6256	56.699	0	13	36.4	1.01019	23.63	12.77	1.01301	1.005	1	0	1.0791	0.572059	2.33993	1.09656	0.23047	0.9	1.17159	8.48754	0.938266	-6.89534	-2.68061	0	0	1
C03	5	1	52	365	1	1.6256	56.699	0	14	35.9	0.996313	23.01	12.89	0.986435	1.01445	1	0	1.19097	0.436993	2.00249	1.2499	-0.126627	0.95	0.847964	-6.2171	0.877192	8.10234	7.29573	1	1	0
C03	5	1	52	365	1	1.6256	56.699	1	1	37.59	1.04321	24.25	13.34	1.03959	1.04986	0	1	0.988457	0.367539	1.55289	1.10906	-0.207192	0.991667	1.22443	-7.97754	0.874549	6.41637	5.51341	0	1	0
C03	5	1	52	365	1	1.6256	56.699	1	2	38.62	1.0718	24.91	13.71	1.06789	1.07898	0	1	1.01697	0.328233	1.65618	1.02972	-0.112628	0.958333	0.929986	-5.31481	0.765942	3.07027	7.29474	0	1	0
C03	5	1	52	365	1	1.6256	56.699	1	3	39.86	1.10621	26.47	13.39	1.13476	1.0538	0	1	1.06491	0.321534	1.58146	1.1472	-0.21194	0.941667	0.97591	-8.52197	0.836007	6.32708	4.41368	0	1	0
C03	5	1	52	365	1	1.6256	56.699	1	4	40.52	1.12453	26.06	14.46	1.11719	1.13801	0	1	1.08427	0.309599	1.79504	1.14151	-0.121726	0.941667	0.833188	-5.56732	0.775062	5.71078	7.20529	0	1	0
C03	5	1	52	365	1	1.6256	56.699	1	5	40.07	1.11204	25.94	14.13	1.11204	1.11204	0	1	1.07438	0.329706	1.6941	1.15846	-0.152284	0.958333	0.920632	-6.83102	0.815771	5.61758	5.5687	0	1	0
C03	5	1	52	365	1	1.6256	56.699	1	6	41.27	1.14534	26.62	14.65	1.14119	1.15296	0	1	1.05241	0.453328	1.93316	1.10845	0.220288	0.991667	1.06079	7.69799	0.865636	-4.54917	-1.7237	1	0	1
C03	5	1	52	365	1	1.6256	56.699	1	7	41.46	1.15062	26.31	15.15	1.12791	1.19231	0	1	1.00707	0.33114	1.60049	.	.	.	1.05541	7.71151	0.819385	.	-6.78283	1	0	1
C03	5	1	52	365	1	1.6256	56.699	1	8	43.28	1.20113	28.05	15.23	1.2025	1.19861	1	0	1.03524	0.442907	1.87521	1.06135	0.234323	0.983333	1.02165	7.59002	0.830676	-2.67523	-4.10764	0	0	1
C03	5	1	52	365	1	1.6256	56.699	1	9	41.93	1.16366	26.97	14.96	1.1562	1.17736	1	0	1.08294	0.402021	1.89512	1.11291	-0.121935	0.85	0.862673	-5.83455	0.791217	5.94814	7.12632	1	1	0
C03	5	1	52	365	1	1.6256	56.699	1	10	41.41	1.14923	26.81	14.6	1.14934	1.14902	1	0	0.989814	0.474907	1.88456	1.10115	0.234513	1.06667	1.12362	7.34801	0.833363	-5.01963	-3.54061	0	0	1
C03	5	1	52	365	1	1.6256	56.699	1	11	42.27	1.1731	27.3	14.97	1.17035	1.17814	1	0	0.808305	0.452901	1.82577	1.04177	0.206726	0.958333	1.30411	7.50129	0.705683	-7.64379	0.0702306	0	0	1
C03	5	1	52	365	1	1.6256	56.699	1	12	41.86	1.16172	27.47	14.39	1.17763	1.1325	1	0	1.02416	0.490925	2.08391	1.09886	-0.116369	0.883333	0.89101	-4.09299	0.751598	4.4798	7.26231	1	1	0
C03	5	1	52	365	1	1.6256	56.699	1	13	42.2	1.17115	27.48	14.72	1.17806	1.15847	1	0	0.916643	0.42645	1.85044	1.04592	0.245889	0.858333	1.27769	7.87766	0.820856	-6.18551	-1.63389	0	0	1
C03	5	1	52	365	1	1.6256	56.699	1	14	41.75	1.15866	26.94	14.81	1.15491	1.16555	1	0	1.02614	0.392373	1.85361	.	.	.	0.831878	-5.63156	0.719357	.	7.76649	1	1	0
H03	6	0	3	24	1	1.6256	57.1526	0	1	38.92	0.95469	24.04	14.88	0.933722	0.990632	0	1	0.867521	0.247956	1.1998	1.06598	-0.209518	1.1	1.36334	-6.48828	0.798251	7.12281	6.56652	0	1	0
H03	6	0	3	24	1	1.6256	57.1526	0	2	38.07	0.93384	23.72	14.35	0.921293	0.955347	0	1	1.05313	0.250071	1.5109	1.18018	-0.0610217	0.966667	0.936025	-4.40597	0.804105	8.40206	8.12938	0	1	0
H03	6	0	3	24	1	1.6256	57.1526	0	3	41.43	1.01626	26.16	15.27	1.01606	1.0166	0	1	0.796989	0.265151	1.24613	0.866625	0.31524	0.991667	1.20252	9.14682	0.652292	-2.96716	0.0937874	1	0	1
H03	6	0	3	24	1	1.6256	57.1526	0	4	41.06	1.00718	26.35	14.71	1.02344	0.979314	0	1	0.920703	0.274532	1.51888	.	.	.	0.942667	8.41703	0.674188	.	-3.38976	1	0	1
H03	6	0	3	24	1	1.6256	57.1526	0	5	41.42	1.01601	26.52	14.9	1.03005	0.991963	0	1	0.893154	0.278029	1.41691	0.930476	0.257163	1.01667	0.942894	8.3155	0.644887	-2.34615	-2.66684	1	0	1
H03	6	0	3	24	1	1.6256	57.1526	0	6	41.57	1.01969	26.54	15.03	1.03082	1.00062	0	1	0.868118	0.215391	1.19633	1.06263	-0.147982	1.075	1.15533	-4.10348	0.716382	7.5738	4.10977	0	1	0
H03	6	0	3	24	1	1.6256	57.1526	0	7	42.22	1.03564	26.89	15.33	1.04442	1.02059	0	1	0.875562	0.29578	1.44948	0.953777	0.279671	1.075	1.32192	8.10581	0.79205	-3.48634	-1.13591	1	0	1
H03	6	0	3	24	1	1.6256	57.1526	0	8	39.09	0.95886	25.15	13.94	0.976835	0.928052	1	0	0.92055	0.253673	1.25884	0.9545	0.276868	1.00833	1.08986	8.825	0.745682	-1.9032	-4.16348	0	0	1
H03	6	0	3	24	1	1.6256	57.1526	0	9	40.48	0.992957	25.43	15.05	0.98771	1.00195	1	0	0.849906	0.266723	1.21392	1.08949	-0.113982	1.08333	1.23439	-4.5972	0.728183	6.99122	6.79611	1	1	0
H03	6	0	3	24	1	1.6256	57.1526	0	10	41.75	1.02411	26.55	15.2	1.03121	1.01194	1	0	0.901874	0.267238	1.54676	1.04679	0.235631	1.05	1.06375	7.21388	0.713268	-4.5707	0.871482	0	0	1
H03	6	0	3	24	1	1.6256	57.1526	0	11	40.68	0.997862	25.58	15.1	0.993536	1.00528	1	0	0.85926	0.244009	1.31329	1.00361	-0.119813	1.05	1.24725	-5.00974	0.744231	5.74482	7.23143	1	1	0
H03	6	0	3	24	1	1.6256	57.1526	0	12	40.86	1.00228	25.52	15.34	0.991205	1.02126	1	0	0.886142	0.232847	1.39891	0.996927	-0.086941	0.983333	1.18996	-5.00209	0.751507	8.22818	9.11295	1	1	0
H03	6	0	3	24	1	1.6256	57.1526	0	13	41.56	1.01945	25.72	15.84	0.998974	1.05454	1	0	0.946416	0.261747	1.51836	1.07108	-0.117299	1.05833	1.19647	-4.7431	0.819984	5.99055	7.30681	1	1	0
H03	6	0	3	24	1	1.6256	57.1526	0	14	41.63	1.02117	26.28	15.35	1.02072	1.02192	1	0	0.87986	0.234587	1.23144	0.9756	0.236925	1.08333	1.13577	8.04917	0.72124	-3.69957	-4.11092	0	0	1
H03	6	0	3	24	1	1.6256	57.1526	1	1	42.12	1.03318	26.38	15.74	1.02461	1.04789	0	1	0.854069	0.312358	1.50154	0.978992	-0.0609975	1.00833	1.35959	-3.65727	0.781247	5.77288	8.69044	0	1	0
H03	6	0	3	24	1	1.6256	57.1526	1	2	42.56	1.04398	27.13	15.43	1.05374	1.02725	0	1	0.835316	0.297415	1.46611	0.944005	0.248913	1.075	1.26717	6.7783	0.724001	-4.43257	0.26366	1	0	1
H03	6	0	3	24	1	1.6256	57.1526	1	3	44.1	1.08175	28.92	15.18	1.12326	1.0106	0	1	0.737594	0.289715	1.40044	0.869544	0.265571	1.25833	1.17343	5.66246	0.568178	-0.304727	-1.8841	1	0	1
H03	6	0	3	24	1	1.6256	57.1526	1	4	43.53	1.06777	27.63	15.9	1.07316	1.05854	0	1	0.788346	0.281237	1.46436	1.04226	-0.0711214	0.891667	1.10951	-2.78867	0.603677	5.56287	5.5392	0	1	0
H03	6	0	3	24	1	1.6256	57.1526	1	5	43.46	1.06605	27.5	15.96	1.06811	1.06253	0	1	0.752744	0.273781	1.27253	0.903165	0.292549	1.075	1.27367	7.80755	0.625137	-3.41562	1.88706	1	0	1
H03	6	0	3	24	1	1.6256	57.1526	1	6	43	1.05477	26.69	16.31	1.03665	1.08583	0	1	0.881661	0.25573	1.40985	0.981628	0.254836	1.09167	1.32001	7.17111	0.79827	-3.87404	-0.331459	1	0	1
H03	6	0	3	24	1	1.6256	57.1526	1	7	42.56	1.04398	27.02	15.54	1.04947	1.03457	0	1	0.903031	0.276246	1.39033	1.1199	-0.129438	1.09167	1.10852	-3.52175	0.734998	7.10293	5.58498	0	1	0
H03	6	0	3	24	1	1.6256	57.1526	1	8	42.36	1.03907	26.91	15.45	1.04519	1.02858	1	0	0.876175	0.246036	1.23542	1.07244	-0.142604	1.14167	1.31919	-3.78638	0.791716	4.48758	4.53835	1	1	0
H03	6	0	3	24	1	1.6256	57.1526	1	9	42.62	1.04545	27.25	15.37	1.0584	1.02325	1	0	0.89598	0.231238	1.26706	1.00222	-0.112464	1.09167	1.47439	-3.90041	0.869287	7.79058	7.77897	1	1	0
H03	6	0	3	24	1	1.6256	57.1526	1	10	42.94	1.0533	26.51	16.43	1.02966	1.09382	1	0	0.832499	0.252885	1.49187	0.936997	0.215944	1.05833	0.957991	5.96771	0.586113	-3.6023	-2.13387	0	0	1
H03	6	0	3	24	1	1.6256	57.1526	1	11	42.58	1.04447	27	15.58	1.04869	1.03723	1	0	0.864108	0.250235	1.46404	1.01763	-0.0891957	1.13333	1.29551	-2.64555	0.768795	4.57396	7.06118	1	1	0
H03	6	0	3	24	1	1.6256	57.1526	1	12	42.4	1.04005	26.08	16.32	1.01296	1.0865	1	0	0.931359	0.256723	1.49441	1.02	-0.130618	1.10833	1.11423	-4.8091	0.768375	7.11858	5.62115	1	1	0
H03	6	0	3	24	1	1.6256	57.1526	1	13	43.02	1.05526	27.04	15.98	1.05024	1.06386	1	0	0.905243	0.262876	1.33298	0.926638	0.246597	1.03333	1.02168	7.00021	0.697033	-0.517479	-3.90155	0	0	1
H03	6	0	3	24	1	1.6256	57.1526	1	14	42.76	1.04888	26.19	16.57	1.01723	1.10314	1	0	0.961781	0.266004	1.60846	1.06926	0.214298	1.08333	0.982915	6.72505	0.737885	-3.66732	2.53853	0	0	1
H03	6	0	4	29	1	1.6256	57.1526	0	1	38.14	1.00252	23.84	14.3	0.992565	1.01956	0	1	0.871814	0.372248	1.38634	0.966401	0.323678	1.08333	1.12608	7.52585	0.707902	2.54862	-2.55702	1	0	1
H03	6	0	4	29	1	1.6256	57.1526	0	2	38.14	1.00252	24.14	14	1.00506	0.998167	0	1	0.94546	0.354315	1.4154	1.07839	-0.177343	1.01667	1.16808	-6.17274	0.806988	5.01685	7.76327	0	1	0
H03	6	0	4	29	1	1.6256	57.1526	0	3	38.57	1.01382	24.7	13.87	1.02837	0.988898	0	1	0.794188	0.371761	1.22296	1.05579	-0.180282	1.11667	1.51294	-4.47353	0.761997	7.90042	6.26021	0	1	0
H03	6	0	4	29	1	1.6256	57.1526	0	4	37.98	0.99831	24.72	13.26	1.0292	0.945406	0	1	0.815768	0.325938	1.23754	0.858431	0.325511	1.05	1.39916	8.60962	0.749738	-2.35573	2.58056	1	0	1
H03	6	0	4	29	1	1.6256	57.1526	0	5	38.23	1.00488	24.4	13.83	1.01588	0.986046	0	1	0.796124	0.33247	1.19567	1.02206	-0.205143	1.06667	1.50308	-6.09002	0.761167	5.99661	7.8413	0	1	0
H03	6	0	4	29	1	1.6256	57.1526	0	6	37.65	0.989636	24.16	13.49	1.00589	0.961805	0	1	0.928245	0.319293	1.30802	1.0266	-0.0720682	0.908333	1.31711	-4.34103	0.84849	5.20192	9.57759	0	1	0
H03	6	0	4	29	1	1.6256	57.1526	0	7	38.63	1.0154	24.4	14.23	1.01588	1.01457	0	1	0.840197	0.352141	1.30076	0.958559	-0.180471	0.983333	1.42788	-6.81814	0.789373	5.14828	6.2372	0	1	0
H03	6	0	4	29	1	1.6256	57.1526	0	8	36.64	0.963088	23.06	13.58	0.96009	0.968222	1	0	0.881471	0.253148	1.09971	0.906312	0.312741	1.03333	1.37139	8.80914	0.817127	-2.93255	0.770228	0	0	1
H03	6	0	4	29	1	1.6256	57.1526	0	9	37.59	0.988059	23.55	14.04	0.980491	1.00102	1	0	0.86631	0.28277	1.14613	0.887233	0.327714	1.025	1.34752	8.78051	0.791018	-2.27318	1.27293	0	0	1
H03	6	0	4	29	1	1.6256	57.1526	0	10	37.74	0.992002	23.85	13.89	0.992982	0.990324	1	0	0.807188	0.267157	1.067	1.0305	-0.123398	1.05	1.41059	-5.34451	0.743253	7.66386	7.05966	1	1	0
H03	6	0	4	29	1	1.6256	57.1526	0	11	38.56	1.01356	24.26	14.3	1.01005	1.01956	1	0	0.811183	0.317282	1.21672	0.955408	-0.0933805	1.03333	1.39559	-4.58222	0.742847	6.30443	9.21908	1	1	0
H03	6	0	4	29	1	1.6256	57.1526	0	12	38.51	1.01224	24.04	14.47	1.00089	1.03168	1	0	0.839177	0.278717	1.15368	0.933459	0.311689	1.08333	1.37907	7.83849	0.770773	-2.19333	0.388717	0	0	1
H03	6	0	4	29	1	1.6256	57.1526	0	13	38.19	1.00383	23.58	14.61	0.98174	1.04166	1	0	0.775576	0.270109	1.12738	0.930352	-0.140586	1.04167	1.45566	-5.74905	0.719173	4.16802	7.05653	1	1	0
H03	6	0	4	29	1	1.6256	57.1526	0	14	38.05	1.00015	23.56	14.49	0.980908	1.0331	1	0	0.820513	0.271678	1.08346	0.853935	0.318372	0.966667	1.44242	8.71538	0.770737	-3.23345	0.889361	0	0	1
H03	6	0	4	29	1	1.6256	57.1526	1	1	37.58	0.987796	23.48	14.1	0.977577	1.0053	0	1	0.866923	0.3527	1.24471	0.921346	0.307976	0.991667	1.7279	9.04983	0.914584	-4.70852	-2.62118	1	0	1
H03	6	0	4	29	1	1.6256	57.1526	1	2	39.1	1.02775	24.92	14.18	1.03753	1.011	0	1	0.762364	0.3514	1.33299	0.910314	-0.0831168	1.06667	1.47292	-3.73803	0.708001	3.18065	8.4279	0	1	0
H03	6	0	4	29	1	1.6256	57.1526	1	3	40	1.05141	25.2	14.8	1.04919	1.0552	0	1	0.844208	0.32732	1.34899	0.955029	-0.147004	1.05	1.34567	-5.12922	0.764495	3.46703	7.51978	0	1	0
H03	6	0	4	29	1	1.6256	57.1526	1	4	39.53	1.03905	25.18	14.35	1.04836	1.02312	0	1	0.828885	0.349282	1.42691	0.985762	-0.0574225	0.9	1.31621	-3.22064	0.735186	4.35542	8.28402	0	1	0
H03	6	0	4	29	1	1.6256	57.1526	1	5	40.17	1.05587	25.2	14.97	1.04919	1.06733	0	1	0.834421	0.321127	1.32816	0.965327	-0.129578	1.06667	1.37881	-4.57185	0.764997	4.14114	7.67179	0	1	0
H03	6	0	4	29	1	1.6256	57.1526	1	6	40.7	1.06981	25.89	14.81	1.07792	1.05592	0	1	0.715072	0.31896	1.21936	0.895653	-0.0560632	1.09167	1.7778	-3.16723	0.737786	3.63004	9.61466	0	1	0
H03	6	0	4	29	1	1.6256	57.1526	1	7	40.83	1.07322	25.43	15.4	1.05876	1.09798	0	1	0.846031	0.333901	1.34067	0.871961	0.313514	1.00833	1.42646	8.9696	0.795796	-4.20705	3.79891	1	0	1
H03	6	0	4	29	1	1.6256	57.1526	1	8	39.8	1.04615	24.47	15.33	1.01879	1.09299	1	0	0.797379	0.277078	1.09764	0.880066	0.35041	1.05833	1.41824	9.35051	0.733773	-1.83095	1.23031	0	0	1
H03	6	0	4	29	1	1.6256	57.1526	1	9	40.84	1.07349	25.67	15.17	1.06876	1.08158	1	0	0.823648	0.321322	1.15658	0.859168	0.308121	1.125	1.27153	7.08792	0.711764	-1.03522	-1.19607	0	0	1
H03	6	0	4	29	1	1.6256	57.1526	1	10	39.86	1.04773	25	14.86	1.04086	1.05948	1	0	0.758134	0.2789	1.11495	0.883586	0.312895	1.075	1.48865	8.8174	0.707753	-2.9155	0.777984	0	0	1
H03	6	0	4	29	1	1.6256	57.1526	1	11	39.85	1.04746	25	14.85	1.04086	1.05877	1	0	0.808716	0.267771	1.12984	0.884162	0.302684	1.03333	1.35228	8.80809	0.724142	-3.29403	2.36486	0	0	1
H03	6	0	4	29	1	1.6256	57.1526	1	12	40.63	1.06797	25.14	15.49	1.04669	1.1044	1	0	0.865169	0.271753	1.20994	0.921826	0.304019	1.08333	1.24393	8.01571	0.749735	-2.2101	2.66595	0	0	1
H03	6	0	4	29	1	1.6256	57.1526	1	13	40.1	1.05403	25.22	14.88	1.05002	1.06091	1	0	0.827664	0.286823	1.19837	0.863211	0.310538	1.04167	1.35638	8.50443	0.748694	-2.81166	2.80549	0	0	1
H03	6	0	4	29	1	1.6256	57.1526	1	14	40.25	1.05798	25.67	14.58	1.06876	1.03952	1	0	0.69254	0.265018	1.0188	0.829514	0.322117	1.13333	1.60358	8.46426	0.655611	-0.991049	0.97602	0	0	1
H03	6	0	5	36	1	1.6256	57.1526	0	1	37.27	0.983526	23.49	13.78	0.968318	1.01058	0	1	0.812847	0.291915	1.28914	0.881313	0.268132	1.025	1.18101	8.13915	0.662623	-0.589478	-3.60442	1	0	1
H03	6	0	5	36	1	1.6256	57.1526	0	2	38.41	1.01361	24.59	13.82	1.01366	1.01351	0	1	0.900486	0.258843	1.33197	1.02009	-0.11135	0.975	1.30405	-5.52928	0.8133	3.18822	9.37236	0	1	0
H03	6	0	5	36	1	1.6256	57.1526	0	3	38.74	1.02232	25.1	13.64	1.03469	1.00031	0	1	0.776298	0.263038	1.29193	1.00663	-0.118378	1.04167	1.20807	-4.28208	0.629293	7.3287	2.12173	0	1	0
H03	6	0	5	36	1	1.6256	57.1526	0	4	37.98	1.00226	24.52	13.46	1.01078	0.987114	0	1	0.856225	0.254524	1.31587	1.09026	-0.144068	1.04167	1.11452	-5.0672	0.685069	8.24002	2.37895	0	1	0
H03	6	0	5	36	1	1.6256	57.1526	0	5	38.32	1.01123	24.5	13.82	1.00995	1.01351	0	1	0.818901	0.245386	1.2432	1.08633	-0.155758	1.03333	1.12236	-5.43723	0.645198	8.24253	3.75397	0	1	0
H03	6	0	5	36	1	1.6256	57.1526	0	6	38.77	1.02311	24.86	13.91	1.02479	1.02012	0	1	0.870837	0.247626	1.14726	0.898687	0.326848	1.03333	1.59287	9.56009	0.879309	-2.92219	-1.46816	1	0	1
H03	6	0	5	36	1	1.6256	57.1526	0	7	38.28	1.01018	24.77	13.51	1.02108	0.990781	0	1	0.913464	0.21944	1.39381	1.02445	-0.129123	0.85	1.07096	-4.98903	0.729282	4.86785	6.83477	0	1	0
H03	6	0	5	36	1	1.6256	57.1526	0	8	36.48	0.962678	23.94	12.54	0.986868	0.919644	1	0	0.762462	0.187747	1.13451	0.850867	0.266759	1.03333	1.403	8.50603	0.684201	-4.48596	1.9147	0	0	1
H03	6	0	5	36	1	1.6256	57.1526	0	9	38.18	1.00754	24.46	13.72	1.0083	1.00618	1	0	0.752522	0.200664	0.97412	0.82671	0.298154	1.01667	1.71175	8.55837	0.769833	-2.9794	1.04847	0	0	1
H03	6	0	5	36	1	1.6256	57.1526	0	10	37.54	0.990651	23.97	13.57	0.988104	0.995181	1	0	0.794191	0.170452	1.05265	0.927796	-0.0269062	0.975	1.54932	-4.08079	0.773874	6.98945	9.96383	1	1	0
H03	6	0	5	36	1	1.6256	57.1526	0	11	37.79	0.997248	24.21	13.58	0.997998	0.995914	1	0	0.727762	0.223454	0.974009	0.814224	0.285449	1.025	1.76883	8.55392	0.752798	-3.12182	-0.547594	0	0	1
H03	6	0	5	36	1	1.6256	57.1526	0	12	37.96	1.00173	24.04	13.92	0.99099	1.02085	1	0	0.772643	0.164117	1.10103	0.8879	-0.0723378	0.975	1.50492	-5.17229	0.731932	7.56999	9.01798	1	1	0
H03	6	0	5	36	1	1.6256	57.1526	0	13	37.46	0.98854	23.69	13.77	0.976562	1.00985	1	0	0.852419	0.187821	1.07955	0.92334	0.307442	1.05	1.28746	8.69402	0.752081	-2.95975	1.33064	0	0	1
H03	6	0	5	36	1	1.6256	57.1526	0	14	37.34	0.985373	23.48	13.86	0.967905	1.01645	1	0	0.777936	0.20471	1.03164	0.797894	0.316512	0.975	1.6023	8.62983	0.770008	-3.67644	1.95179	0	0	1
H03	6	0	5	36	1	1.6256	57.1526	1	1	37.85	0.998831	23.9	13.95	0.985219	1.02305	0	1	0.755135	0.0913862	0.747731	1.07818	-0.118014	1.125	1.62231	-2.59561	0.746505	7.70645	2.64012	0	1	0
H03	6	0	5	36	1	1.6256	57.1526	1	2	37.69	0.994609	24.22	13.47	0.99841	0.987847	0	1	0.861272	0.2672	1.31126	1.07384	-0.147822	1.05	1.08589	-5.4315	0.678086	7.41953	4.54521	0	1	0
H03	6	0	5	36	1	1.6256	57.1526	1	3	39.58	1.04448	25.37	14.21	1.04582	1.04212	0	1	0.849617	0.23199	1.35617	1.01553	-0.156676	1.03333	1.12113	-5.85515	0.68038	6.2628	4.5797	0	1	0
H03	6	0	5	36	1	1.6256	57.1526	1	4	38.77	1.02311	24.89	13.88	1.02603	1.01792	0	1	0.840424	0.261316	1.30276	1.05345	-0.180156	1.08333	1.15649	-4.87024	0.684928	6.80047	1.79435	0	1	0
H03	6	0	5	36	1	1.6256	57.1526	1	5	40.03	1.05636	25.66	14.37	1.05777	1.05385	0	1	0.770811	0.281951	1.38523	1.00624	-0.135796	1.1	1.15463	-4.00249	0.601285	7.277	1.02615	0	1	0
H03	6	0	5	36	1	1.6256	57.1526	1	6	40.34	1.06454	25.41	14.93	1.04746	1.09492	0	1	0.884244	0.251916	1.41313	1.06057	-0.174069	1.06667	1.05327	-7.29242	0.688929	4.94836	6.11658	0	1	0
H03	6	0	5	36	1	1.6256	57.1526	1	7	39.26	1.03604	25.14	14.12	1.03633	1.03552	0	1	0.88849	0.275462	1.53848	1.06386	-0.125795	1.11667	1.16727	-4.12285	0.744545	3.28031	7.43704	0	1	0
H03	6	0	5	36	1	1.6256	57.1526	1	8	38.76	1.02285	24.68	14.08	1.01737	1.03258	1	0	0.776389	0.193359	0.953129	0.848349	0.34489	1.11667	1.8335	9.29855	0.835327	-2.63246	1.13028	0	0	1
H03	6	0	5	36	1	1.6256	57.1526	1	9	40.11	1.05847	25.45	14.66	1.04911	1.07512	1	0	.	.	.	.	.	.	.	.	.	.	.	0	0	1
H03	6	0	5	36	1	1.6256	57.1526	1	10	41.13	1.08539	25.92	15.21	1.06849	1.11545	1	0	0.75021	0.217987	1.14253	1.03947	-0.156974	1.15833	1.61746	-4.93601	0.738495	6.06507	7.3546	1	1	0
H03	6	0	5	36	1	1.6256	57.1526	1	11	40.48	1.06823	25.7	14.78	1.05942	1.08392	1	0	0.74341	0.185338	0.975597	0.95595	-0.135899	1.05833	1.78557	-6.50647	0.77876	6.63186	6.76561	1	1	0
H03	6	0	5	36	1	1.6256	57.1526	1	12	42.19	1.11336	27.5	14.69	1.13362	1.07732	1	0	0.81877	0.19746	0.952784	0.887718	0.325828	1.11667	1.74237	9.52455	0.862759	-3.2172	0.323306	0	0	1
H03	6	0	5	36	1	1.6256	57.1526	1	13	40.14	1.05926	25.86	14.28	1.06601	1.04725	1	0	0.793104	0.205245	1.04372	.	.	.	1.59748	-4.74902	0.787809	.	9.21756	1	1	0
H03	6	0	5	36	1	1.6256	57.1526	1	14	41.35	1.09119	26.1	15.25	1.07591	1.11839	1	0	0.752011	0.216178	0.981032	0.810638	0.329827	1.10833	2.02979	8.93592	0.854143	-2.24101	1.50429	0	0	1
H03	6	0	6	41	1	1.6256	57.1526	0	1	36.71	0.953241	23.27	13.44	0.950184	0.958582	0	1	0.848337	0.195481	1.23739	.	.	.	1.49573	9.81638	0.822193	-1.87522	.	1	0	1
H03	6	0	6	41	1	1.6256	57.1526	0	2	38.64	1.00336	24.86	13.78	1.01511	0.982832	0	1	0.761289	0.176086	0.995306	0.791427	0.338272	1.025	1.526	8.89924	0.724135	-0.945629	1.82626	1	0	1
H03	6	0	6	41	1	1.6256	57.1526	0	3	38.34	0.995567	24.35	13.99	0.994283	0.997809	0	1	0.887929	0.187947	1.18967	1.0233	-0.141302	1.00833	1.38892	-5.12285	0.830737	5.58053	8.42111	0	1	0
H03	6	0	6	41	1	1.6256	57.1526	0	4	39.02	1.01322	25.12	13.9	1.02572	0.99139	0	1	0.812376	0.242396	1.24094	1.00467	-0.137394	0.908333	1.4325	-4.56115	0.757332	5.66328	8.18979	0	1	0
H03	6	0	6	41	1	1.6256	57.1526	0	5	39.36	1.02205	25.25	14.11	1.03103	1.00637	0	1	0.792462	0.232124	1.3172	1.02121	-0.123214	1.1	1.3359	-4.91399	0.698038	5.32209	8.69786	0	1	0
H03	6	0	6	41	1	1.6256	57.1526	0	6	38.75	1.00621	24.92	13.83	1.01756	0.986398	0	1	0.858321	0.188883	1.22051	1.01801	0.190602	1.09167	1.53417	9.44054	0.846463	-4.57336	0.78607	1	0	1
H03	6	0	6	41	1	1.6256	57.1526	0	7	38.37	0.996346	24.98	13.39	1.02001	0.955016	0	1	0.813655	0.233748	1.26971	1.02313	-0.135306	1.125	1.27884	-3.35029	0.702536	5.15742	5.66293	0	1	0
H03	6	0	6	41	1	1.6256	57.1526	0	8	38.31	0.994788	24.1	14.21	0.984075	1.0135	1	0	0.886307	0.121453	0.882291	0.923526	0.334482	1.125	1.83406	8.46858	0.964045	-0.336163	0.569842	0	0	1
H03	6	0	6	41	1	1.6256	57.1526	0	9	38.39	0.996865	24.5	13.89	1.00041	0.990677	1	0	0.838804	0.126454	0.986922	0.920148	-0.0131304	0.933333	1.67441	-3.24722	0.866985	8.17131	8.73265	1	1	0
H03	6	0	6	41	1	1.6256	57.1526	0	10	38.32	0.995048	24.07	14.25	0.98285	1.01635	1	0	0.852628	0.145677	0.883557	0.82535	0.321707	1.05833	1.87035	8.26927	0.936667	-1.59048	0.953236	0	0	1
H03	6	0	6	41	1	1.6256	57.1526	0	11	38.14	0.990374	24.43	13.71	0.99755	0.977839	1	0	0.869597	0.144806	1.07877	.	.	.	1.51855	7.61152	0.854333	-2.98781	.	0	0	1
H03	6	0	6	41	1	1.6256	57.1526	0	12	38.89	1.00985	24.31	14.58	0.99265	1.03989	1	0	0.816107	0.144123	1.02391	1.02398	-0.176264	1.03333	1.36656	-6.51616	0.738408	7.87221	1.99337	1	1	0
H03	6	0	6	41	1	1.6256	57.1526	0	13	38.25	0.99323	24.23	14.02	0.989383	0.999949	1	0	.	.	.	.	.	.	.	.	.	.	.	0	0	1
H03	6	0	6	41	1	1.6256	57.1526	0	14	39.66	1.02984	24.47	15.19	0.999183	1.0834	1	0	0.90821	0.159993	1.10735	0.827167	0.317694	1.00833	1.51813	8.77126	0.896921	-1.56053	1.66473	0	0	1
H03	6	0	6	41	1	1.6256	57.1526	1	1	39.2	1.0179	24.17	15.03	0.986933	1.07199	0	1	0.800403	0.217633	1.06187	0.871049	0.326694	1.11667	1.39818	8.48409	0.730455	-0.415561	-1.65669	1	0	1
H03	6	0	6	41	1	1.6256	57.1526	1	2	40.29	1.0462	25.4	14.89	1.03716	1.062	0	1	0.916246	0.201707	1.25264	1.04413	-0.133433	1.03333	1.49432	-5.59298	0.897804	6.75732	7.99112	0	1	0
H03	6	0	6	41	1	1.6256	57.1526	1	3	40.83	1.06022	25.92	14.91	1.05839	1.06343	0	1	0.847273	0.216898	1.30086	0.979053	-0.108083	0.991667	1.51404	-3.76637	0.827009	5.94197	7.39404	0	1	0
H03	6	0	6	41	1	1.6256	57.1526	1	4	40.39	1.0488	25.58	14.81	1.04451	1.05629	0	1	0.904896	0.191116	1.29884	1.01931	0.271488	1.05833	1.39684	7.48128	0.85237	-4.71578	-0.0956587	1	0	1
H03	6	0	6	41	1	1.6256	57.1526	1	5	40.12	1.04179	25.47	14.65	1.04002	1.04488	0	1	0.941504	0.160279	1.19132	1.04928	0.271925	1.08333	1.47319	8.06395	0.917281	-4.67985	0.21689	1	0	1
H03	6	0	6	41	1	1.6256	57.1526	1	6	40.79	1.05919	26.46	14.33	1.08044	1.02206	0	1	0.805284	0.170404	1.14727	0.926169	0.282798	1.06667	1.29227	8.29122	0.697495	-3.11406	0.727417	1	0	1
H03	6	0	6	41	1	1.6256	57.1526	1	7	41.07	1.06646	26.28	14.79	1.07309	1.05487	0	1	0.855167	0.203293	1.0603	0.875405	0.313044	1.1	1.24084	8.69581	0.736912	-0.239636	-1.97925	1	0	1
H03	6	0	6	41	1	1.6256	57.1526	1	8	40	1.03867	25.47	14.53	1.04002	1.03632	1	0	0.868122	0.182349	1.15719	0.904138	0.310145	1.09167	1.39886	7.0722	0.811793	-2.05619	3.64367	0	0	1
H03	6	0	6	41	1	1.6256	57.1526	1	9	40.42	1.04958	25.21	15.21	1.0294	1.08482	1	0	0.868022	0.188996	1.09691	0.897115	0.327683	1.1	1.57207	8.44124	0.869655	-1.79443	1.12259	0	0	1
H03	6	0	6	41	1	1.6256	57.1526	1	10	40.9	1.06204	25.49	15.41	1.04083	1.09909	1	0	0.902649	0.0927559	.	0.933468	0.319236	1.11667	.	7.54901	.	-2.41871	1.10241	0	0	1
H03	6	0	6	41	1	1.6256	57.1526	1	11	40.93	1.06282	25.54	15.39	1.04287	1.09766	1	0	0.885705	0.195048	1.23671	0.954132	0.300305	1.15	1.29726	6.76976	0.794155	-1.51357	2.23247	0	0	1
H03	6	0	6	41	1	1.6256	57.1526	1	12	41.2	1.06983	26.13	15.07	1.06697	1.07484	1	0	0.880562	0.20946	1.15143	0.93826	0.308205	1.125	1.36867	7.63384	0.815107	-0.15926	0.94678	0	0	1
H03	6	0	6	41	1	1.6256	57.1526	1	13	42.73	1.10956	26.73	16	1.09147	1.14117	1	0	0.830779	0.188286	1.13687	0.913889	0.308677	1.14167	1.50899	7.40596	0.805723	-1.6196	2.89909	0	0	1
H03	6	0	6	41	1	1.6256	57.1526	1	14	42.91	1.11424	26.48	16.43	1.08126	1.17184	1	0	0.847405	0.135356	0.965055	0.892726	0.300037	1.1	1.55712	7.75492	0.841124	-2.69922	1.62529	0	0	1
H03	6	0	52	365	1	1.6256	57.1526	0	1	35.46	0.898583	21.69	13.77	0.872962	0.942137	0	1	1.10606	0.249208	1.40569	1.18707	-0.148391	0.983333	0.93002	-6.42263	0.849752	5.78199	8.359	0	1	0
H03	6	0	52	365	1	1.6256	57.1526	0	2	37.44	0.948757	23.5	13.94	0.94581	0.953768	0	1	0.956243	0.249926	1.12079	0.998099	0.286186	1.03333	1.30395	7.55847	0.872903	-3.03215	-3.57198	1	0	1
H03	6	0	52	365	1	1.6256	57.1526	0	3	37.81	0.958133	24.45	13.36	0.984045	0.914085	0	1	0.937589	0.252552	1.20643	1.02005	0.302633	1.04167	1.28568	8.39998	0.846448	-3.22067	-0.255274	1	0	1
H03	6	0	52	365	1	1.6256	57.1526	0	4	37.72	0.955853	23.7	14.02	0.953859	0.959242	0	1	0.942043	0.269165	1.39309	1.12859	-0.151699	1.025	1.18873	-5.43008	0.812124	7.15288	5.95426	0	1	0
H03	6	0	52	365	1	1.6256	57.1526	0	5	40.22	1.0192	25.28	14.94	1.01745	1.02219	0	1	0.928256	0.251464	1.09537	0.993465	0.294327	1.075	1.28492	7.44719	0.83621	-1.78209	-2.35524	1	0	1
H03	6	0	52	365	1	1.6256	57.1526	0	6	40.38	1.02326	25.68	14.7	1.03355	1.00577	0	1	0.774604	0.226317	1.04512	0.997888	-0.146751	1.10833	1.70564	-3.7078	0.796963	6.7323	5.3597	0	1	0
H03	6	0	52	365	1	1.6256	57.1526	0	7	41.53	1.0524	26.55	14.98	1.06856	1.02492	0	1	0.850949	0.251931	1.17154	1.0785	-0.181939	1.09167	1.32915	-6.01632	0.766269	5.78103	5.55821	0	1	0
H03	6	0	52	365	1	1.6256	57.1526	0	8	39.32	0.996398	24.54	14.78	0.987667	1.01124	1	0	0.94708	0.273047	1.17289	1.00385	0.280723	1.06667	1.37305	7.69422	0.888799	-4.05116	-2.78831	0	0	1
H03	6	0	52	365	1	1.6256	57.1526	0	9	40.66	1.03035	25.8	14.86	1.03838	1.01671	1	0	0.933677	0.273923	1.11039	0.935599	0.297884	1.05833	1.49488	8.47282	0.916277	-3.31392	-2.74494	0	0	1
H03	6	0	52	365	1	1.6256	57.1526	0	10	40.04	1.01464	25.11	14.93	1.01061	1.0215	1	0	0.949888	0.258113	1.17832	0.962735	0.243881	1.05833	1.27788	6.8247	0.856347	-3.03752	-2.46877	0	0	1
H03	6	0	52	365	1	1.6256	57.1526	0	11	40.99	1.03872	26.03	14.96	1.04764	1.02356	1	0	0.915012	0.294369	1.22066	0.999114	0.279339	1.04167	1.26575	7.41055	0.814396	-3.18904	-2.38356	0	0	1
H03	6	0	52	365	1	1.6256	57.1526	0	12	40.08	1.01566	25.54	14.54	1.02791	0.99482	1	0	0.988785	0.276096	1.2987	1.01005	0.259354	1.05	1.21348	7.09012	0.870453	-3.37973	-1.8874	0	0	1
H03	6	0	52	365	1	1.6256	57.1526	0	13	39.67	1.00527	24.69	14.98	0.993704	1.02492	1	0	0.988172	0.286328	1.25724	0.992955	0.267307	1.04167	1.25117	7.47263	0.884878	-3.20176	-1.99697	0	0	1
H03	6	0	52	365	1	1.6256	57.1526	0	14	41.15	1.04277	25.29	15.86	1.01785	1.08513	1	0	0.873293	0.275076	1.18662	0.982441	0.242033	1.06667	1.15637	3.69646	0.722722	-6.85503	.	0	0	1
H03	6	0	52	365	1	1.6256	57.1526	1	1	39.67	0.940111	24.97	14.7	1.00497	1.00577	0	1	0.902865	0.233236	1.31324	1.01503	-0.168994	1.08333	0.979147	-5.73537	0.673623	0.902717	6.61045	0	1	0
H03	6	0	52	365	1	1.6256	57.1526	1	2	41.13	0.974711	25.99	15.14	1.04603	1.03587	0	1	0.90249	0.256676	1.18837	1.02667	0.273922	1.075	1.26147	7.43803	0.798938	-3.58565	-1.27714	1	0	1
H03	6	0	52	365	1	1.6256	57.1526	1	3	41.91	0.993195	26.24	15.67	1.05609	1.07213	0	1	0.949668	0.238917	1.26229	1.07269	-0.167078	1.04167	1.11407	-6.04495	0.787767	4.67483	6.94094	0	1	0
H03	6	0	52	365	1	1.6256	57.1526	1	4	42.86	1.01571	26.75	16.11	1.07661	1.10224	0	1	0.88597	0.246711	1.08925	1.02184	0.266901	1.13333	1.1906	6.84046	0.75158	-1.70297	-2.4266	1	0	1
H03	6	0	52	365	1	1.6256	57.1526	1	5	42.65	1.01073	26.58	16.07	1.06977	1.0995	0	1	0.822294	0.256235	1.13068	1.08566	-0.13216	1.13333	1.58876	-3.10657	0.821187	6.94847	5.05786	0	1	0
H03	6	0	52	365	1	1.6256	57.1526	1	6	43.25	1.02495	27.09	16.16	1.0903	1.10566	0	1	0.934596	0.216104	1.33729	1.07874	-0.133375	1.09167	0.912518	-4.85986	0.672944	3.35171	5.92303	0	1	0
H03	6	0	52	365	1	1.6256	57.1526	1	7	42.97	1.01832	27.04	15.93	1.08829	1.08992	0	1	0.861197	0.256195	1.46588	1.05346	-0.117774	1.11667	0.840144	-4.0537	0.557233	1.33688	6.63368	0	1	0
H03	6	0	52	365	1	1.6256	57.1526	1	8	42.86	1.01571	26.98	15.88	1.08587	1.0865	1	0	0.896471	0.275096	1.45123	1.06693	-0.0789801	1.1	1.12399	-2.36545	0.734638	5.47733	6.24665	1	1	0
H03	6	0	52	365	1	1.6256	57.1526	1	9	41.66	0.987271	26.05	15.61	1.04844	1.06803	1	0	0.939304	0.256989	1.34061	1.00118	0.218477	1.08333	1.19979	5.77965	0.813842	-4.19714	-0.0108677	0	0	1
H03	6	0	52	365	1	1.6256	57.1526	1	10	41.92	0.993432	26.36	15.56	1.06092	1.06461	1	0	0.908852	0.294027	1.25177	0.973474	0.281184	1.10833	1.29543	7.08864	0.819221	-1.92195	-2.18457	0	0	1
H03	6	0	52	365	1	1.6256	57.1526	1	11	41.55	0.984664	25.76	15.79	1.03677	1.08034	1	0	0.878208	0.260271	1.33544	1.03669	0.210204	1.09167	1.19946	5.98805	0.746499	-4.24589	2.08862	0	0	1
H03	6	0	52	365	1	1.6256	57.1526	1	12	42.33	1.00315	26.22	16.11	1.05528	1.10224	1	0	0.920589	0.285063	1.20138	0.988832	0.305773	1.1	1.23293	7.50549	0.807344	-0.64321	-1.7681	0	0	1
H03	6	0	52	365	1	1.6256	57.1526	1	13	42.26	1.00149	26.13	16.13	1.05166	1.10361	1	0	0.959148	0.240078	1.25358	1.00304	0.246891	1.09167	1.19285	6.92416	0.831795	-3.45628	-1.1487	0	0	1
H03	6	0	52	365	1	1.6256	57.1526	1	14	43.74	1.03656	27.13	16.61	1.09191	1.13645	1	0	0.868544	0.254763	1.09479	0.890886	0.284289	1.10833	1.39898	7.07182	0.812318	-2.35823	-0.883622	0	0	1
C06	11	1	3	20	1	1.6256	59.3906	0	1	40.11	1.00741	26.09	14.02	1.03582	0.958492	0	1	0.909205	0.308375	1.36097	1.03801	-0.0801485	0.95	1.18977	-4.67263	0.777095	4.85028	8.74752	0	1	0
C06	11	1	3	20	1	1.6256	59.3906	0	2	40.18	1.00917	25.38	14.8	1.00763	1.01182	0	1	0.94767	0.308163	1.23391	0.976926	0.246681	0.983333	1.19868	7.55855	0.822226	-4.61102	-2.81938	1	0	1
C06	11	1	3	20	1	1.6256	59.3906	0	3	40.2	1.00967	25.75	14.45	1.02232	0.987889	0	1	0.921037	0.321941	1.39017	0.981842	-0.139059	0.991667	1.13469	-6.25437	0.766329	2.66605	8.50059	0	1	0
C06	11	1	3	20	1	1.6256	59.3906	0	4	39.79	0.999372	25.54	14.25	1.01398	0.974216	0	1	0.857618	0.325212	1.31581	0.946521	-0.143399	0.958333	1.26686	-7.01023	0.750104	3.39029	9.43475	0	1	0
C06	11	1	3	20	1	1.6256	59.3906	0	5	40.64	1.02072	25.75	14.89	1.02232	1.01797	0	1	0.91523	0.313335	1.30886	0.974937	-0.161812	0.95	1.2455	-6.96336	0.806581	4.66087	7.00373	0	1	0
C06	11	1	3	20	1	1.6256	59.3906	0	6	38.77	0.973754	24.66	14.11	0.979043	0.964645	0	1	0.902209	0.383152	1.57531	0.950219	0.243587	1	1.09672	7.38043	0.728774	-4.78158	2.12079	1	0	1
C06	11	1	3	20	1	1.6256	59.3906	0	7	39.81	0.999874	25.51	14.3	1.01279	0.977635	0	1	0.900427	0.335114	1.23745	0.893738	0.265761	1	1.27118	7.5147	0.800481	-2.03687	-3.38186	1	0	1
C06	11	1	3	20	1	1.6256	59.3906	0	8	39	0.97953	24.72	14.28	0.981425	0.976267	1	0	0.979519	0.302102	1.36298	1.03879	-0.113988	0.958333	1.14491	-7.22762	0.832296	4.73465	9.63297	1	1	0
C06	11	1	3	20	1	1.6256	59.3906	0	9	39.74	0.998116	24.67	15.07	0.97944	1.03028	1	0	0.913222	0.308487	1.25727	0.972469	-0.153225	0.958333	1.27318	-8.13395	0.815364	4.99281	9.28305	1	1	0
C06	11	1	3	20	1	1.6256	59.3906	0	10	39.27	0.986312	24.81	14.46	0.984998	0.988573	1	0	0.90256	0.302189	1.3007	0.893754	0.260181	0.975	1.16589	10.4043	0.759633	-5.00708	0.0296904	0	0	1
C06	11	1	3	20	1	1.6256	59.3906	0	11	40.46	1.0162	25.54	14.92	1.01398	1.02002	1	0	0.880064	0.28656	1.29834	0.882631	0.253219	0.941667	1.20251	9.6203	0.749872	-4.36824	-1.69149	0	0	1
C06	11	1	3	20	1	1.6256	59.3906	0	12	39.47	0.991335	24.52	14.95	0.973485	1.02207	1	0	0.878941	0.292245	1.12025	0.98067	-0.19981	1.00833	1.41693	-8.44631	0.830545	4.47025	7.98184	1	1	0
C06	11	1	3	20	1	1.6256	59.3906	0	13	40.12	1.00766	25.09	15.03	0.996115	1.02754	1	0	0.917589	0.278216	1.20328	1.03636	-0.133584	1.01667	1.21812	-7.30265	0.798045	3.34188	9.6033	1	1	0
C06	11	1	3	20	1	1.6256	59.3906	0	14	39.85	1.00088	24.6	15.25	0.976661	1.04258	1	0	0.885873	0.333582	1.2377	1.0375	-0.150839	0.975	1.25315	-7.34101	0.777047	6.95146	7.59387	1	1	0
C06	11	1	3	20	1	1.6256	59.3906	1	1	38.57	0.96873	24.42	14.15	0.969515	0.96738	0	1	0.862429	0.316682	1.20118	0.961888	0.222242	1.01667	1.1965	7.27674	0.727229	-0.294193	-5.69037	1	0	1
C06	11	1	3	20	1	1.6256	59.3906	1	2	41.13	1.03303	26.3	14.83	1.04415	1.01387	0	1	0.852646	0.281692	1.19083	0.916902	0.307083	1.03333	1.33659	9.29803	0.771052	-4.67534	5.76889	1	0	1
C06	11	1	3	20	1	1.6256	59.3906	1	3	41.34	1.0383	26.59	14.75	1.05567	1.0084	0	1	0.856334	0.271022	1.13725	0.881099	0.308464	1.01667	1.47875	8.07153	0.825859	-3.84528	-1.58808	1	0	1
C06	11	1	3	20	1	1.6256	59.3906	1	4	39.88	1.00163	25.71	14.17	1.02073	0.968747	0	1	0.89143	0.301481	1.38711	1.03432	-0.171674	1	1.13762	-6.20241	0.735022	5.92402	4.48774	0	1	0
C06	11	1	3	20	1	1.6256	59.3906	1	5	39.77	0.99887	25.39	14.38	1.00803	0.983104	0	1	0.847944	0.289111	1.32069	0.969466	-0.148203	0.991667	1.18703	-7.00461	0.706513	5.30728	8.38693	0	1	0
C06	11	1	3	20	1	1.6256	59.3906	1	6	40.05	1.0059	25.55	14.5	1.01438	0.991308	0	1	0.881711	0.322525	1.32656	0.909404	0.29938	1.01667	1.26204	8.67629	0.775873	-4.99841	3.88112	1	0	1
C06	11	1	3	20	1	1.6256	59.3906	1	7	40.93	1.028	26.66	14.27	1.05845	0.975584	0	1	0.826353	0.340589	1.3708	0.901155	0.316425	1.06667	1.25603	9.26791	0.708941	-3.76454	4.75225	1	0	1
C06	11	1	3	20	1	1.6256	59.3906	1	8	40.47	1.01645	25.49	14.98	1.012	1.02412	1	0	0.848113	0.307915	1.14035	1.01389	-0.181322	0.991667	1.36968	-8.09059	0.777945	6.63752	7.32209	1	1	0
C06	11	1	3	20	1	1.6256	59.3906	1	9	39.22	0.985056	25.02	14.2	0.993336	0.970798	1	0	0.920528	0.274571	1.13042	0.948934	0.320071	1	1.32739	9.93326	0.844063	-5.51272	2.67995	0	0	1
C06	11	1	3	20	1	1.6256	59.3906	1	10	39.36	0.988572	24.61	14.75	0.977058	1.0084	1	0	0.794101	0.305346	1.05978	0.941024	0.275271	1.04167	1.35131	8.45867	0.705731	-1.85618	-3.78488	0	0	1
C06	11	1	3	20	1	1.6256	59.3906	1	11	39.57	0.993847	24.75	14.82	0.982616	1.01318	1	0	0.68721	0.287691	0.97914	0.920236	0.30535	1.10833	1.55998	9.08999	0.634941	-3.02279	-1.79156	0	0	1
C06	11	1	3	20	1	1.6256	59.3906	1	12	39.74	0.998116	24.91	14.83	0.988969	1.01387	1	0	0.846932	0.2827	1.04216	1.03055	-0.209638	1.01667	1.56179	-8.68674	0.842058	6.55098	7.96031	1	1	0
C06	11	1	3	20	1	1.6256	59.3906	1	13	40.66	1.02122	25.83	14.83	1.02549	1.01387	1	0	0.823198	0.274372	1.06727	0.990215	-0.204373	1	1.4519	-8.39709	0.777277	2.36881	8.69861	1	1	0
C06	11	1	3	20	1	1.6256	59.3906	1	14	40.21	1.00992	25.29	14.92	1.00406	1.02002	1	0	0.81466	0.274196	1.08902	0.962564	-0.178599	1.025	1.40313	-7.77549	0.749796	3.46911	6.67945	1	1	0
C06	11	1	4	27	1	1.6256	59.3906	0	1	37.34	0.988634	23.74	13.6	0.998018	0.972669	0	1	0.918334	0.250722	1.26322	1.05602	-0.0698042	0.941667	1.29821	-5.98408	0.830635	7.56002	11.0744	0	1	0
C06	11	1	4	27	1	1.6256	59.3906	0	2	38.57	1.0212	24.39	14.18	1.02534	1.01415	0	1	0.908359	0.253347	1.31642	0.970379	-0.104448	0.933333	1.21179	-6.90788	0.785331	4.38547	8.3937	0	1	0
C06	11	1	4	27	1	1.6256	59.3906	0	3	37.52	0.9934	24.26	13.26	1.01988	0.948352	0	1	0.889253	0.261673	1.31949	1.00243	-0.0122774	0.925	1.34404	-4.30537	0.815845	6.48482	10.5573	0	1	0
C06	11	1	4	27	1	1.6256	59.3906	0	4	37.62	0.996047	23.45	14.17	0.985827	1.01344	0	1	0.969627	0.295269	1.51331	1.02004	-0.0705698	0.916667	1.06011	-5.69995	0.783742	4.71952	9.23477	0	1	0
C06	11	1	4	27	1	1.6256	59.3906	0	5	36.8	0.974337	23.05	13.75	0.969011	0.983397	0	1	1.00964	0.279352	1.43129	1.07684	-0.129593	0.933333	0.953383	-7.37633	0.771129	7.0878	8.33103	0	1	0
C06	11	1	4	27	1	1.6256	59.3906	0	6	37.9	1.00346	23.8	14.1	1.00054	1.00843	0	1	0.952154	0.260718	1.24572	0.938371	0.300288	0.95	1.36043	10.2992	0.889508	-5.30629	0.302243	1	0	1
C06	11	1	4	27	1	1.6256	59.3906	0	7	38.08	1.00823	24.15	13.93	1.01525	0.996271	0	1	1.03587	0.234028	1.32248	1.04949	-0.112526	0.916667	1.07283	-7.12804	0.855561	6.26151	8.90755	0	1	0
C06	11	1	4	27	1	1.6256	59.3906	0	8	36.93	0.977779	23.12	13.81	0.971954	0.987688	1	0	0.842572	0.312462	1.21287	0.855655	0.240028	0.941667	1.33536	8.33369	0.758714	-2.59675	-4.03589	0	0	1
C06	11	1	4	27	1	1.6256	59.3906	0	9	37.76	0.999754	23.63	14.13	0.993394	1.01057	1	0	0.872606	0.28982	1.243	1.06049	-0.126207	0.95	1.20755	-6.0238	0.743471	8.56007	6.35843	1	1	0
C06	11	1	4	27	1	1.6256	59.3906	0	10	37.46	0.991811	23.41	14.05	0.984145	1.00485	1	0	0.951191	0.281104	1.27882	1.02733	-0.178685	0.983333	1.23894	-6.88293	0.842361	3.94711	8.50128	1	1	0
C06	11	1	4	27	1	1.6256	59.3906	0	11	37.71	0.99843	24.06	13.65	1.01147	0.976245	1	0	0.839675	0.288698	1.20029	0.847043	0.275785	0.958333	1.32236	9.3472	0.750395	-2.8085	-1.15664	0	0	1
C06	11	1	4	27	1	1.6256	59.3906	0	12	37.77	1.00002	23.62	14.15	0.992973	1.01201	1	0	0.939443	0.252071	1.19076	0.8756	0.298684	0.916667	1.43428	11.3106	0.902187	-5.31973	1.66201	0	0	1
C06	11	1	4	27	1	1.6256	59.3906	0	13	38.82	1.02782	24.04	14.78	1.01063	1.05706	1	0	0.971988	0.29974	1.40066	1.00156	-0.14533	0.925	1.23839	-7.56718	0.863574	5.22487	9.76369	1	1	0
C06	11	1	4	27	1	1.6256	59.3906	0	14	38.49	1.01908	24.3	14.19	1.02156	1.01487	1	0	0.988403	0.261223	1.28509	1.10524	-0.139819	0.925	1.3115	-7.28285	0.908068	5.40747	10.0148	1	1	0
C06	11	1	4	27	1	1.6256	59.3906	1	1	36.03	0.95395	22.76	13.27	0.956819	0.949068	0	1	0.951707	0.247679	1.26321	1.06222	-0.136865	0.958333	1.09488	-7.42544	0.781222	7.61915	6.93632	0	1	0
C06	11	1	4	27	1	1.6256	59.3906	1	2	36.42	0.964276	23.18	13.24	0.974476	0.946922	0	1	0.83973	0.230348	1.13412	1.11439	-0.185102	1.01667	1.24133	-7.74492	0.719011	7.37576	8.37595	0	1	0
C06	11	1	4	27	1	1.6256	59.3906	1	3	36.52	0.966923	23.18	13.34	0.974476	0.954074	0	1	0.955289	0.268325	1.34463	0.981589	0.320581	0.941667	1.23413	11.0551	0.844699	-5.96321	1.77868	1	0	1
C06	11	1	4	27	1	1.6256	59.3906	1	4	37.08	0.98175	23.59	13.49	0.991712	0.964802	0	1	0.911535	0.268663	1.1943	0.939319	0.249924	1	1.17923	9.10894	0.775203	-2.20522	-4.6513	1	0	1
C06	11	1	4	27	1	1.6256	59.3906	1	5	37.16	0.983868	23.55	13.61	0.990031	0.973384	0	1	0.953225	0.240287	1.17206	0.986807	0.333558	1.03333	1.47183	9.51837	0.928743	-5.32449	0.643001	1	0	1
C06	11	1	4	27	1	1.6256	59.3906	1	6	36.78	0.973807	23.4	13.38	0.983725	0.956935	0	1	0.862365	0.265123	1.35532	1.04489	-0.152344	0.966667	1.08664	-8.22417	0.679662	5.51145	7.60867	0	1	0
C06	11	1	4	27	1	1.6256	59.3906	1	7	36.96	0.978573	23.56	13.4	0.990451	0.958365	0	1	0.957214	0.275878	1.27457	0.978792	0.295782	0.891667	1.30203	8.59365	0.873176	-1.05284	-2.13483	1	0	1
C06	11	1	4	27	1	1.6256	59.3906	1	8	36.49	0.966129	22.63	13.86	0.951354	0.991264	1	0	0.944787	0.277661	1.29981	1.11441	-0.234545	1.025	1.23172	-8.18441	0.832737	6.07948	5.01696	1	1	0
C06	11	1	4	27	1	1.6256	59.3906	1	9	35.66	0.944153	22.42	13.24	0.942526	0.946922	1	0	0.799627	0.259299	1.14222	0.941652	0.345812	1.00833	1.56443	11.1311	0.785549	-3.26042	0.263739	0	0	1
C06	11	1	4	27	1	1.6256	59.3906	1	10	37.09	0.982015	23.31	13.78	0.979941	0.985543	1	0	0.977522	0.230253	1.17837	1.07119	-0.135861	0.95	1.24612	-6.87923	0.872243	4.07825	9.75441	1	1	0
C06	11	1	4	27	1	1.6256	59.3906	1	11	36.7	0.971689	23.32	13.38	0.980362	0.956935	1	0	0.904853	0.324627	1.30628	1.07912	-0.241876	1	1.26812	-8.60818	0.80418	6.92799	4.00446	1	1	0
C06	11	1	4	27	1	1.6256	59.3906	1	12	37.32	0.988104	23.43	13.89	0.984986	0.99341	1	0	0.947213	0.256399	1.25279	1.00162	0.294528	0.991667	1.25398	9.80794	0.844192	-5.06678	1.8357	0	0	1
C06	11	1	4	27	1	1.6256	59.3906	1	13	36.91	0.977249	23.02	13.89	0.96775	0.99341	1	0	0.860975	0.282661	1.22219	0.947489	0.322082	0.983333	1.47719	10.1719	0.830717	-2.96983	0.829604	0	0	1
C06	11	1	4	27	1	1.6256	59.3906	1	14	37.17	0.984133	23.65	13.52	0.994235	0.966948	1	0	0.946782	0.266409	1.24445	1.02801	0.332712	0.983333	1.39101	10.1905	0.894843	-4.48467	2.96237	0	0	1
C06	11	1	5	34	1	1.6256	59.3906	0	1	36.1	0.969574	22.96	13.14	0.977824	0.955487	0	1	0.949254	0.252684	1.24097	1.00741	-0.0907843	0.925	1.31977	-6.45137	0.871617	6.85689	9.97544	0	1	0
C06	11	1	5	34	1	1.6256	59.3906	0	2	36.77	0.987569	23.54	13.23	1.00252	0.962032	0	1	1.01192	0.300493	1.32149	1.10878	-0.152124	0.941667	1.19675	-7.37474	0.886356	8.49724	8.21882	0	1	0
C06	11	1	5	34	1	1.6256	59.3906	0	3	37.19	0.998849	23.4	13.79	0.996563	1.00275	0	1	0.905782	0.268431	1.31738	0.901008	0.324179	0.975	1.30182	9.67425	0.818301	-3.20919	2.98481	1	0	1
C06	11	1	5	34	1	1.6256	59.3906	0	4	36.95	0.992403	23.39	13.56	0.996137	0.986028	0	1	1.0172	0.32851	1.58247	1.02065	0.259415	0.95	1.05911	8.70712	0.8311	-5.13087	-1.4857	1	0	1
C06	11	1	5	34	1	1.6256	59.3906	0	5	37.95	1.01926	23.97	13.98	1.02084	1.01657	0	1	0.902286	0.294792	1.32397	0.871781	0.29536	0.966667	1.26107	9.26272	0.798555	-3.74769	1.97561	1	0	1
C06	11	1	5	34	1	1.6256	59.3906	0	6	37.26	1.00073	23.65	13.61	1.00721	0.989664	0	1	0.997118	0.277923	1.36468	1.04465	-0.171852	0.933333	1.18711	-8.45393	0.867895	3.93735	8.11115	0	1	0
C06	11	1	5	34	1	1.6256	59.3906	0	7	37.72	1.01308	23.96	13.76	1.02041	1.00057	0	1	0.967984	0.303431	1.33974	0.92602	0.273452	0.95	1.32147	8.73536	0.891427	-3.76541	-1.9344	1	0	1
C06	11	1	5	34	1	1.6256	59.3906	0	8	37.21	0.999386	23.39	13.82	0.996137	1.00493	1	0	0.948882	0.285534	1.199	0.958121	0.267643	0.95	1.23118	9.55101	0.836822	-0.443632	-7.34362	0	0	1
C06	11	1	5	34	1	1.6256	59.3906	0	9	37.85	1.01658	23.78	14.07	1.01275	1.02311	1	0	0.913249	0.304695	1.43521	0.919291	0.260949	0.916667	1.30725	10.4893	0.828561	-6.3842	-0.462192	0	0	1
C06	11	1	5	34	1	1.6256	59.3906	0	10	37.33	1.00261	23.4	13.93	0.996563	1.01293	1	0	0.909393	0.269518	1.11974	0.927326	0.234424	0.925	1.34008	8.527	0.836696	-1.59362	-7.87907	0	0	1
C06	11	1	5	34	1	1.6256	59.3906	0	11	36.69	0.98542	22.88	13.81	0.974417	1.00421	1	0	0.962351	0.23216	1.17796	1.08026	-0.207653	0.933333	1.2527	-8.99637	0.859402	5.87431	7.88532	1	1	0
C06	11	1	5	34	1	1.6256	59.3906	0	12	37.16	0.998043	23.16	14	0.986341	1.01802	1	0	1.00719	0.322024	1.61682	1.07567	-0.175437	0.95	1.03702	-7.77592	0.810732	5.92893	7.95793	1	1	0
C06	11	1	5	34	1	1.6256	59.3906	0	13	37.46	1.0061	23.46	14	0.999118	1.01802	1	0	0.990239	0.23689	1.31321	.	.	.	1.06636	-7.63333	0.807709	.	9.9438	1	1	0
C06	11	1	5	34	1	1.6256	59.3906	0	14	37.62	1.0104	23.79	13.83	1.01317	1.00566	1	0	0.792111	0.288619	1.18443	0.896542	0.243982	0.941667	1.45961	9.96794	0.741485	-4.43118	-5.32693	0	0	1
C06	11	1	5	34	1	1.6256	59.3906	1	1	37.11	0.9967	23.2	13.91	0.988045	1.01148	0	1	0.954017	0.272376	1.14683	0.875871	0.324105	0.933333	1.65857	10.7631	0.985718	-3.73691	-1.04718	1	0	1
C06	11	1	5	34	1	1.6256	59.3906	1	2	35.95	0.965545	22.61	13.34	0.962918	0.970031	0	1	0.94415	0.265054	1.13933	0.854203	0.328659	0.908333	1.44346	9.94608	0.910134	-2.31926	-0.109268	1	0	1
C06	11	1	5	34	1	1.6256	59.3906	1	3	36.2	0.97226	22.83	13.37	0.972287	0.972212	0	1	0.999124	0.265291	1.32947	1.06649	-0.171443	0.958333	1.1964	-8.15205	0.873717	5.45355	7.74337	0	1	0
C06	11	1	5	34	1	1.6256	59.3906	1	4	36.77	0.987569	23.64	13.13	1.00678	0.95476	0	1	0.900589	0.270044	1.29733	0.98974	-0.141046	0.941667	1.18254	-6.81799	0.764531	5.05744	8.54749	0	1	0
C06	11	1	5	34	1	1.6256	59.3906	1	5	36.68	0.985151	23.5	13.18	1.00082	0.958396	0	1	0.949938	0.267792	1.33353	1.04828	-0.132738	0.95	1.16518	-7.07838	0.810468	5.06769	8.92555	0	1	0
C06	11	1	5	34	1	1.6256	59.3906	1	6	36.79	0.988106	23.4	13.39	0.996563	0.973666	0	1	0.986069	0.26235	1.4314	1.0524	-0.173674	0.933333	1.08765	-8.76585	0.813364	5.31868	7.41212	0	1	0
C06	11	1	5	34	1	1.6256	59.3906	1	7	36.68	0.985151	23.43	13.25	0.99784	0.963486	0	1	0.94471	0.254248	1.30373	1.03282	-0.195697	0.958333	1.26378	-7.91968	0.845428	5.04124	6.31545	0	1	0
C06	11	1	5	34	1	1.6256	59.3906	1	8	35.49	0.95319	21.97	13.52	0.935661	0.98312	1	0	0.987012	0.281714	1.27958	1.10789	-0.234484	0.775	1.27938	-8.65606	0.894633	6.26232	6.07824	1	1	0
C06	11	1	5	34	1	1.6256	59.3906	1	9	35.4	0.950773	21.81	13.59	0.928847	0.98821	1	0	0.958872	0.296793	1.2621	1.05094	0.337933	0.991667	1.28006	11.0886	0.866496	-3.53637	-0.126927	0	0	1
C06	11	1	5	34	1	1.6256	59.3906	1	10	35.14	0.94379	21.98	13.16	0.936087	0.956942	1	0	1.01242	0.281526	1.24726	1.17422	-0.243647	0.883333	1.31073	-8.89534	0.93093	7.7195	6.63809	1	1	0
C06	11	1	5	34	1	1.6256	59.3906	1	11	36.02	0.967425	22.61	13.41	0.962918	0.975121	1	0	1.04099	0.284311	1.45203	1.04633	0.298282	0.958333	1.02498	11.0494	0.837811	-6.18955	2.12146	0	0	1
C06	11	1	5	34	1	1.6256	59.3906	1	12	35.95	0.965545	22.54	13.41	0.959937	0.975121	1	0	0.781937	0.29655	1.20778	0.949267	0.27797	0.991667	1.42187	10.2896	0.715632	-2.32335	-2.97691	0	0	1
C06	11	1	5	34	1	1.6256	59.3906	1	13	36.05	0.968231	22.84	13.21	0.972713	0.960578	1	0	0.853269	0.250221	1.15006	0.953965	0.292494	0.941667	1.38739	10.8089	0.790431	-2.7797	-1.56988	0	0	1
C06	11	1	5	34	1	1.6256	59.3906	1	14	35.78	0.960979	22.17	13.61	0.944179	0.989664	1	0	1.0176	0.272613	1.22231	1.18133	-0.242307	0.966667	1.19838	-9.09951	0.892499	7.02493	7.55118	1	1	0
C06	11	1	6	44	1	1.6256	59.3906	0	1	35.97	1.01049	22.73	13.24	1.01048	1.01052	0	1	1.01179	0.269963	1.28484	1.05934	-0.154161	0.891667	1.28387	-7.94169	0.920393	7.44924	8.43536	0	1	0
C06	11	1	6	44	1	1.6256	59.3906	0	2	35.22	0.989425	22.37	12.85	0.994475	0.980756	0	1	0.975157	0.235541	1.22309	0.945703	0.293585	0.875	1.26676	11.9112	0.87794	-5.60499	-0.00557351	1	0	1
C06	11	1	6	44	1	1.6256	59.3906	0	3	35.37	0.993639	22.61	12.76	1.00514	0.973886	0	1	0.920719	0.24792	1.25041	0.901434	0.286759	0.883333	1.31021	11.1063	0.837794	-6.18907	2.48721	1	0	1
C06	11	1	6	44	1	1.6256	59.3906	0	4	35.15	0.987459	22.13	13.02	0.983805	0.993731	0	1	0.962884	0.257638	1.31042	0.977128	0.266179	0.883333	1.19296	11.1141	0.835708	-6.95553	1.27035	1	0	1
C06	11	1	6	44	1	1.6256	59.3906	0	5	35.2	0.988863	22.37	12.83	0.994475	0.979229	0	1	0.96618	0.235775	1.23944	0.968446	-0.112172	0.866667	1.28907	-7.47028	0.877431	5.36121	11.42	0	1	0
C06	11	1	6	44	1	1.6256	59.3906	0	6	35.5	0.997291	22.4	13.1	0.995808	0.999836	0	1	0.95718	0.261376	1.26853	0.95211	0.280922	0.891667	1.35159	11.8964	0.891471	-6.3793	-1.07079	1	0	1
C06	11	1	6	44	1	1.6256	59.3906	0	7	36.02	1.0119	22.88	13.14	1.01715	1.00289	0	1	0.997485	0.264691	1.20266	0.946824	0.249457	0.933333	1.20769	9.7822	0.876724	-1.31552	-7.28363	1	0	1
C06	11	1	6	44	1	1.6256	59.3906	0	8	34.92	0.980997	21.96	12.96	0.976248	0.989151	1	0	1.0324	0.271612	1.3266	1.10964	-0.0114078	0.875	1.17287	-2.57151	0.896094	9.59823	10.0692	1	1	0
C06	11	1	6	44	1	1.6256	59.3906	0	9	35.71	1.00319	22.57	13.14	1.00337	1.00289	1	0	1.04523	0.27205	1.34699	1.10052	-0.132741	0.9	1.0998	-7.56897	0.876691	8.9097	9.02597	1	1	0
C06	11	1	6	44	1	1.6256	59.3906	0	10	35.97	1.01049	22.47	13.5	0.99892	1.03037	1	0	1.02589	0.26533	1.41213	1.04404	-0.126756	0.775	1.08555	-7.64933	0.851803	6.27334	11.2557	1	1	0
C06	11	1	6	44	1	1.6256	59.3906	0	11	35.41	0.994763	22.22	13.19	0.987806	1.00671	1	0	1.00829	0.275337	1.3884	1.04057	0.251039	0.916667	1.11276	10.4946	0.846922	-6.18851	-3.20772	0	0	1
C06	11	1	6	44	1	1.6256	59.3906	0	12	35.45	0.995886	22.64	12.81	1.00648	0.977703	1	0	.	.	.	.	.	.	.	.	.	.	.	0	0	1
C06	11	1	6	44	1	1.6256	59.3906	0	13	36.22	1.01752	22.94	13.28	1.01981	1.01357	1	0	1.05621	0.326379	1.6704	0.958404	0.268395	0.883333	0.969597	10.8116	0.824612	-5.16144	0.421594	0	0	1
C06	11	1	6	44	1	1.6256	59.3906	0	14	36.24	1.01808	22.63	13.61	1.00603	1.03876	1	0	1.09311	0.2594	1.60852	1.08974	0.256233	0.891667	0.934073	11.089	0.840215	-8.07659	-1.82799	0	0	1
C06	11	1	6	44	1	1.6256	59.3906	1	1	32.95	0.925655	20.96	11.99	0.931792	0.915117	0	1	0.994905	0.244608	1.18836	1.07442	-0.169052	0.858333	1.33392	-9.14908	0.922596	9.57489	8.57153	0	1	0
C06	11	1	6	44	1	1.6256	59.3906	1	2	33.28	0.934925	21.19	12.09	0.942017	0.92275	0	1	1.07984	0.215788	1.29431	1.03552	-0.13367	0.858333	1.11252	-8.82157	0.914082	8.1615	11.3381	0	1	0
C06	11	1	6	44	1	1.6256	59.3906	1	3	33.73	0.947567	21.39	12.34	0.950908	0.941831	0	1	0.923695	0.237754	1.22215	0.942742	0.301319	0.875	1.4513	12.1588	0.89145	-7.30252	2.35255	1	0	1
C06	11	1	6	44	1	1.6256	59.3906	1	4	34.05	0.956557	22.03	12.02	0.97936	0.917407	0	1	1.05924	0.217661	1.19423	1.06934	0.223612	0.9	1.26272	8.09773	0.956162	-1.3229	-8.7197	1	0	1
C06	11	1	6	44	1	1.6256	59.3906	1	5	35.18	0.988301	22.39	12.79	0.995364	0.976176	0	1	0.95183	0.240946	1.26091	0.943744	0.295148	0.916667	1.27127	10.6863	0.855805	-5.49425	2.08481	1	0	1
C06	11	1	6	44	1	1.6256	59.3906	1	6	35.04	0.984368	22.31	12.73	0.991807	0.971597	0	1	0.928681	0.298482	1.35713	0.934563	0.300986	0.908333	1.33925	11.199	0.857215	-6.27824	0.59586	1	0	1
C06	11	1	6	44	1	1.6256	59.3906	1	7	34.79	0.977345	22.25	12.54	0.98914	0.957095	0	1	0.858595	0.263256	1.31253	0.989846	-0.146603	0.941667	1.23026	-7.34678	0.73663	7.74647	8.72698	0	1	0
C06	11	1	6	44	1	1.6256	59.3906	1	8	33.66	0.9456	20.9	12.76	0.929125	0.973886	1	0	1.06442	0.246372	1.221	1.05221	0.342593	0.908333	1.16677	12.3447	0.923166	-6.35996	-0.80133	0	0	1
C06	11	1	6	44	1	1.6256	59.3906	1	9	33.34	0.936611	21.42	11.92	0.952242	0.909775	1	0	1.08876	0.274228	1.33267	1.16739	-0.20744	0.908333	1.10788	-9.69008	0.920006	5.90164	11.3356	1	1	0
C06	11	1	6	44	1	1.6256	59.3906	1	10	34.69	0.974536	21.66	13.03	0.962911	0.994494	1	0	1.05216	0.289832	1.48992	1.03611	0.3089	0.908333	1.02494	12.1011	0.848395	-6.53864	1.22714	0	0	1
C06	11	1	6	44	1	1.6256	59.3906	1	11	33.83	0.950376	21.5	12.33	0.955798	0.941067	1	0	0.883835	0.331664	1.54836	1.02016	0.319079	0.9	1.11374	12.0073	0.715999	-6.42392	-0.705338	0	0	1
C06	11	1	6	44	1	1.6256	59.3906	1	12	33.81	0.949814	21.24	12.57	0.94424	0.959385	1	0	1.03915	0.309227	1.4457	1.00631	0.305122	0.875	1.21776	12.1751	0.920627	-6.58042	-1.39153	0	0	1
C06	11	1	6	44	1	1.6256	59.3906	1	13	33.87	0.9515	21.47	12.4	0.954465	0.94641	1	0	1.08427	0.293263	1.37627	1.16956	0.320717	0.991667	0.985467	10.475	0.858718	-0.416757	-6.72417	0	0	1
C06	11	1	6	44	1	1.6256	59.3906	1	14	34.21	0.961051	21.78	12.43	0.968246	0.9487	1	0	1.11004	0.254751	1.26802	1.1474	-0.226874	0.9	1.11389	-11.0173	0.941146	4.92146	11.6863	1	1	0
C06	11	1	52	293	1	1.6256	59.3906	0	1	33.62	0.988637	21.12	12.5	0.980924	1.00195	0	1	0.987751	0.27227	1.2795	0.957428	0.311205	0.891667	1.39816	10.9954	0.938215	-7.19785	2.8945	1	0	1
C06	11	1	52	293	1	1.6256	59.3906	0	2	33.77	0.993048	21.42	12.35	0.994858	0.989923	0	1	1.04446	0.259581	1.19689	1.10281	-0.172999	0.841667	1.39153	-9.78071	0.988287	9.75001	7.40906	0	1	0
C06	11	1	52	293	1	1.6256	59.3906	0	3	33.82	0.994518	21.31	12.51	0.989749	1.00275	0	1	1.14064	0.255791	1.28358	1.09568	-0.188129	0.85	0.965715	-10.4624	0.898562	5.67201	11.5288	0	1	0
C06	11	1	52	293	1	1.6256	59.3906	0	4	33.99	0.999517	21.32	12.67	0.990213	1.01557	0	1	0.97454	0.273596	1.14779	0.953237	0.301471	0.883333	1.39465	10.9443	0.924114	-4.38091	-4.75752	1	0	1
C06	11	1	52	293	1	1.6256	59.3906	0	5	34.8	1.02334	21.82	12.98	1.01344	1.04042	0	1	1.11422	0.263852	1.29006	1.11179	-0.141627	0.85	0.926782	-8.52865	0.855303	6.56576	10.5942	0	1	0
C06	11	1	52	293	1	1.6256	59.3906	0	6	34.61	1.01775	21.99	12.62	1.02133	1.01157	0	1	1.06585	0.26153	1.29403	1.08623	-0.199661	0.875	1.00788	-10.7735	0.852888	6.33753	10.1678	0	1	0
C06	11	1	52	293	1	1.6256	59.3906	0	7	34.25	1.00716	21.4	12.85	0.993929	1.03	0	1	1.04596	0.250779	1.14644	1.0121	0.328826	0.883333	1.2344	12.2023	0.933417	-3.7247	-5.79547	1	0	1
C06	11	1	52	293	1	1.6256	59.3906	0	8	34.64	1.01863	21.44	13.2	0.995787	1.05806	1	0	1.03827	0.250512	1.25905	0.984904	0.291185	0.85	1.32246	11.8005	0.959098	-7.16799	-1.86863	0	0	1
C06	11	1	52	293	1	1.6256	59.3906	0	9	33.31	0.979521	21.57	11.74	1.00182	0.941028	1	0	1.08022	0.238793	1.16035	1.11178	-0.111159	0.816667	1.13349	-8.64167	0.923428	11.0356	7.85426	1	1	0
C06	11	1	52	293	1	1.6256	59.3906	0	10	34.2	1.00569	22.13	12.07	1.02783	0.96748	1	0	1.13389	0.227349	1.23714	.	.	.	0.978294	-11.2677	0.899084	.	11.6538	1	1	0
C06	11	1	52	293	1	1.6256	59.3906	0	11	33.52	0.985696	21.12	12.4	0.980924	0.993931	1	0	1.02069	0.235517	1.1821	1.02366	0.288909	0.866667	1.06824	12.2562	0.838781	-3.53137	-6.50048	0	0	1
C06	11	1	52	293	1	1.6256	59.3906	0	12	33.67	0.990107	21.38	12.29	0.993	0.985114	1	0	1.16972	0.230657	1.30278	1.14697	-0.200228	0.683333	1.0111	-11.1066	0.944906	6.28327	10.5018	1	1	0
C06	11	1	52	293	1	1.6256	59.3906	0	13	33.73	0.991871	21.53	12.2	0.999967	0.9779	1	0	1.12538	0.241534	1.20719	1.11378	0.251307	0.891667	0.927381	10.1879	0.86548	-0.683514	-9.51242	0	0	1
C06	11	1	52	293	1	1.6256	59.3906	0	14	34.16	1.00452	21.88	12.28	1.01622	0.984312	1	0	1.15457	0.26157	1.35573	1.09513	0.257274	0.833333	1.21079	12.1215	1.01611	-9.91193	-3.23346	0	0	1
C06	11	1	52	293	1	1.6256	59.3906	1	1	31.17	0.916591	19.85	11.32	0.921939	0.907363	0	1	0.913172	0.269257	1.158	1.1009	-0.200996	0.916667	1.3354	-8.84124	0.83908	7.0134	9.05191	0	1	0
C06	11	1	52	293	1	1.6256	59.3906	1	2	32.91	0.967758	20.89	12.02	0.970242	0.963472	0	1	0.951588	0.266317	1.25463	1.07125	-0.19706	0.883333	1.07895	-10.3376	0.77377	6.75507	8.8691	0	1	0
C06	11	1	52	293	1	1.6256	59.3906	1	3	32.79	0.964229	20.97	11.82	0.973957	0.947441	0	1	0.991867	0.219163	1.09607	1.12344	-0.163072	0.883333	1.38781	-8.04364	0.938638	9.91162	4.40571	0	1	0
C06	11	1	52	293	1	1.6256	59.3906	1	4	32.55	0.957172	20.74	11.81	0.963275	0.946639	0	1	1.01839	0.267328	1.31686	1.01874	0.327601	0.9	1.33681	13.5528	0.945932	-7.46974	1.91746	1	0	1
C06	11	1	52	293	1	1.6256	59.3906	1	5	33.21	0.97658	21.28	11.93	0.988356	0.956258	0	1	0.892057	0.261366	1.22214	0.970514	-0.157227	0.916667	1.47196	-8.67908	0.864144	6.63676	8.27017	0	1	0
C06	11	1	52	293	1	1.6256	59.3906	1	6	32.76	0.963347	20.87	11.89	0.969313	0.953052	0	1	0.999613	0.229046	1.18051	1.01213	0.325311	0.9	1.34616	13.5533	0.931512	-6.89576	2.59766	1	0	1
C06	11	1	52	293	1	1.6256	59.3906	1	7	32.86	0.966288	20.64	12.22	0.958631	0.979503	0	1	1.05454	0.251874	1.30835	1.04166	0.318805	0.925	1.22083	11.7045	0.935937	-6.30032	2.2543	1	0	1
C06	11	1	52	293	1	1.6256	59.3906	1	8	32.12	0.944527	20.06	12.06	0.931692	0.966678	1	0	0.891054	0.256335	1.15242	1.07422	0.337348	0.925	1.1899	11.3541	0.756998	-1.6389	-2.65397	0	0	1
C06	11	1	52	293	1	1.6256	59.3906	1	9	31.78	0.934529	20.29	11.49	0.942375	0.920989	1	0	1.14268	0.224949	1.13846	1.21939	-0.197384	0.791667	1.09937	-9.60268	0.962333	9.74324	4.94369	1	1	0
C06	11	1	52	293	1	1.6256	59.3906	1	10	31.65	0.930706	19.71	11.94	0.915436	0.957059	1	0	1.08	0.259363	1.22443	1.21351	-0.219378	0.925	1.3289	-9.15666	0.997835	8.52954	6.66237	1	1	0
C06	11	1	52	293	1	1.6256	59.3906	1	11	32.74	0.962759	20.69	12.05	0.960953	0.965877	1	0	1.2027	0.240672	1.31903	1.19908	-0.184958	0.916667	1.08986	-9.55869	1.00551	7.84067	10.3529	1	1	0
C06	11	1	52	293	1	1.6256	59.3906	1	12	31.99	0.940704	20.26	11.73	0.940981	0.940227	1	0	1.06216	0.240203	1.17578	1.20773	-0.180493	0.891667	1.19929	-9.15638	0.934319	8.69886	4.74951	1	1	0
C06	11	1	52	293	1	1.6256	59.3906	1	13	32.1	0.943939	20.19	11.91	0.93773	0.954655	1	0	1.14141	0.230454	1.21201	1.25515	-0.254505	0.958333	1.06603	-9.93112	0.946761	6.32794	10.3194	1	1	0
C06	11	1	52	293	1	1.6256	59.3906	1	14	32.06	0.942763	20.25	11.81	0.940517	0.946639	1	0	0.990305	0.27072	1.29128	1.08271	0.335831	0.908333	0.988148	12.2011	0.769697	-0.450594	-3.48456	0	0	1
H06	12	0	2	13	1	1.7018	65.8178	0	1	37.59	1.00318	23.57	14.02	0.997974	1.01207	0	0	0.94486	0.324693	1.44604	1.02483	0.31266	1.05833	1.10675	8.61935	0.779395	-2.55798	1.03014	1	0	1
H06	12	0	2	13	1	1.7018	65.8178	0	2	38.58	1.0296	24.76	13.82	1.04836	0.997628	0	0	0.951291	0.265115	1.1945	1.00464	0.333377	1.05	1.30041	10.4446	0.866446	-4.31724	0.111117	1	0	1
H06	12	0	2	13	1	1.7018	65.8178	0	3	36.97	0.986637	23.45	13.52	0.992893	0.975972	0	0	1.02124	0.343904	1.56373	1.21681	-0.163151	1.025	1.17515	-6.40189	0.886418	6.3851	8.50283	0	1	0
H06	12	0	2	13	1	1.7018	65.8178	0	4	37.33	0.996245	23.42	13.91	0.991623	1.00412	0	0	1.04283	0.275076	1.42621	1.17613	-0.141236	0.883333	1.11533	-5.91101	0.881316	5.33447	9.2616	0	1	0
H06	12	0	2	13	1	1.7018	65.8178	0	5	37.48	1.00025	23.52	13.96	0.995857	1.00773	0	0	1.00489	0.28372	1.38712	1.1155	0.295364	1.04167	1.02949	9.91476	0.804805	-4.10739	-3.7693	1	0	1
H06	12	0	2	13	1	1.7018	65.8178	0	6	38.53	1.02827	24.2	14.33	1.02465	1.03444	0	0	0.976036	0.333206	1.46798	1.03515	0.337885	1.04167	1.17616	10.2117	0.842146	-3.61512	-0.185869	1	0	1
H06	12	0	2	13	1	1.7018	65.8178	0	7	38.58	1.0296	24.52	14.06	1.0382	1.01495	0	0	0.95055	0.320732	1.41095	1.16752	-0.192198	1.05833	1.15348	-7.04514	0.806071	5.933	7.09997	0	1	0
H06	12	0	2	13	1	1.7018	65.8178	0	8	35.99	0.960483	22.51	13.48	0.953092	0.973084	1	1	1.15588	0.303845	1.68529	1.23767	0.296817	1.025	0.744869	8.53123	0.782984	-3.00523	-2.41034	0	0	1
H06	12	0	2	13	1	1.7018	65.8178	0	9	37.21	0.993042	23.55	13.66	0.997127	0.986078	1	1	1.04754	0.314512	1.66289	1.30703	-0.166177	1.09167	0.953223	-6.34636	0.807878	7.16466	5.84829	1	1	0
H06	12	0	2	13	1	1.7018	65.8178	0	10	37.44	0.99918	23.58	13.86	0.998397	1.00052	1	1	1.07353	0.288794	1.61103	1.13484	0.30753	1.025	0.753887	8.29343	0.715324	-2.31945	1.24016	0	0	1
H06	12	0	2	13	1	1.7018	65.8178	0	11	38.12	1.01733	23.77	14.35	1.00644	1.03589	1	1	1.12564	0.356144	1.8638	1.28929	-0.144914	1.1	0.845352	-6.06866	0.819725	6.5078	6.80066	1	1	0
H06	12	0	2	13	1	1.7018	65.8178	0	12	36.82	0.982634	23.29	13.53	0.986118	0.976694	1	1	1.06705	0.326939	1.62831	1.17202	0.31157	1.05833	0.899795	9.24897	0.797504	-3.99062	-1.28152	0	0	1
H06	12	0	2	13	1	1.7018	65.8178	0	13	37.16	0.991708	23.4	13.76	0.990776	0.993297	1	1	1.07852	0.345766	1.69981	1.23588	-0.10487	0.975	0.912314	-5.55985	0.815087	9.3704	5.85084	1	1	0
H06	12	0	2	13	1	1.7018	65.8178	0	14	36.79	0.981833	23.11	13.68	0.978497	0.987522	1	1	1.07675	0.286008	1.4831	1.2736	-0.132547	1.06667	0.935957	-6.3492	0.826209	7.70055	7.49739	1	1	0
H06	12	0	2	13	1	1.7018	65.8178	1	1	38.41	1.02507	24.3	14.11	1.02888	1.01856	0	0	0.965694	0.265042	1.48767	1.13005	-0.161486	1.04167	1.00785	-6.05317	0.754419	7.0258	4.57477	0	1	0
H06	12	0	2	13	1	1.7018	65.8178	1	2	39.41	1.05175	25.75	13.66	1.09028	0.986078	0	0	0.963791	0.290487	1.32364	1.03053	0.335	1.09167	1.25254	8.79151	0.860817	-2.6921	0.304278	1	0	1
H06	12	0	2	13	1	1.7018	65.8178	1	3	39.11	1.04375	24.96	14.15	1.05683	1.02145	0	0	0.912864	0.292622	1.56303	1.11026	-0.138686	1.075	1.00959	-5.70823	0.69943	6.70549	6.10518	0	1	0
H06	12	0	2	13	1	1.7018	65.8178	1	4	39.73	1.06029	24.48	15.25	1.0365	1.10086	0	0	0.981675	0.271255	1.36231	1.05089	0.333182	1.03333	1.19096	9.92172	0.854068	-5.00046	2.24779	1	0	1
H06	12	0	2	13	1	1.7018	65.8178	1	5	38.48	1.02694	24.71	13.77	1.04624	0.994019	0	0	0.97508	0.3056	1.70959	1.03152	0.313817	1.10833	1.05126	9.20199	0.785157	-4.21152	3.9232	1	0	1
H06	12	0	2	13	1	1.7018	65.8178	1	6	39.94	1.0659	26.52	13.42	1.12288	0.968753	0	0	0.937331	0.278325	1.48692	1.1546	-0.171359	1.1	1.02148	-6.05989	0.731411	5.63277	5.81431	0	1	0
H06	12	0	2	13	1	1.7018	65.8178	1	7	41.81	1.1158	26.31	15.5	1.11399	1.1189	0	0	0.912723	0.288343	1.41887	1.05882	0.289445	1.075	1.19572	8.91268	0.783449	-2.01766	-5.33716	1	0	1
H06	12	0	2	13	1	1.7018	65.8178	1	8	39.9	1.06483	24.46	15.44	1.03566	1.11457	1	1	1.03445	0.306843	1.68774	1.11415	0.299653	1.03333	0.785679	8.56773	0.699094	-3.79959	2.77887	0	0	1
H06	12	0	2	13	1	1.7018	65.8178	1	9	39.52	1.05469	24.5	15.02	1.03735	1.08425	1	1	1.05568	0.27061	1.43874	1.13672	0.305515	1.06667	0.850576	8.39257	0.758678	-3.10615	0.0778646	0	0	1
H06	12	0	2	13	1	1.7018	65.8178	1	10	39.68	1.05896	24.58	15.1	1.04074	1.09003	1	1	0.974687	0.288313	1.43683	1.21395	-0.0534793	1.06667	1.03142	-3.26049	0.775228	9.7234	6.61152	1	1	0
H06	12	0	2	13	1	1.7018	65.8178	1	11	39.27	1.04802	24.07	15.2	1.01914	1.09725	1	1	1.00321	0.290329	1.58417	1.19744	-0.117206	1.05833	0.963497	-5.16351	0.770008	6.89362	5.6614	1	1	0
H06	12	0	2	13	1	1.7018	65.8178	1	12	39.12	1.04402	24.35	14.77	1.031	1.06621	1	1	1.05168	0.309953	1.63392	1.14755	0.26456	1.10833	0.882946	7.28058	0.773538	-1.1332	-3.62143	0	0	1
H06	12	0	2	13	1	1.7018	65.8178	1	13	39.83	1.06296	25	14.83	1.05852	1.07054	1	1	1.06438	0.297675	1.68539	1.17168	0.245097	1.05833	0.928668	6.49546	0.810781	-4.74049	3.49881	0	0	1
H06	12	0	2	13	1	1.7018	65.8178	1	14	40.05	1.06883	25.02	15.03	1.05937	1.08497	1	1	.	.	.	.	.	.	.	.	.	.	.	0	0	1
H06	12	0	3	20	1	1.7018	65.8178	0	1	38.23	0.94978	24.25	13.98	0.945709	0.956926	0	0	1.04069	0.368175	1.38954	.	.	.	1.14851	10.6587	0.893657	.	-3.81163	1	0	1
H06	12	0	3	20	1	1.7018	65.8178	0	2	40.67	1.0104	26.01	14.66	1.01435	1.00347	0	0	0.986966	0.406888	1.6604	1.13635	0.326658	1.13333	0.906373	8.70315	0.723286	-2.12676	-2.07279	1	0	1
H06	12	0	3	20	1	1.7018	65.8178	0	3	40.5	1.00618	26.64	13.86	1.03891	0.948712	0	0	0.908192	0.389675	1.47314	1.02189	0.341955	1.05	1.26092	10.0725	0.805012	-4.3506	1.32643	1	0	1
H06	12	0	3	20	1	1.7018	65.8178	0	4	41.13	1.02183	26.9	14.23	1.04905	0.974038	0	0	0.972149	0.419413	1.69471	1.15251	0.297325	1.11667	1.02483	8.79698	0.769417	0.526195	-5.50384	1	0	1
H06	12	0	3	20	1	1.7018	65.8178	0	5	42.74	1.06183	27.59	15.15	1.07596	1.03701	0	0	0.925886	0.444536	1.6986	1.03169	0.340516	1.1	1.11538	8.83766	0.762997	-4.62541	4.69788	1	0	1
H06	12	0	3	20	1	1.7018	65.8178	0	6	42.52	1.05636	27.5	15.02	1.07245	1.02811	0	0	0.868102	0.449789	1.73415	1.00833	0.252157	1.03333	1.04731	7.32465	0.668152	-0.803251	-4.14354	1	0	1
H06	12	0	3	20	1	1.7018	65.8178	0	7	41.66	1.03499	26.55	15.11	1.0354	1.03427	0	0	0.929041	0.400239	1.53103	1.05319	0.295231	1.08333	1.2167	9.20903	0.809858	-0.69886	-7.21734	1	0	1
H06	12	0	3	20	1	1.7018	65.8178	0	8	38.67	0.960711	24.12	14.55	0.940639	0.995942	1	1	0.959304	0.413206	1.69696	1.20947	-0.117964	1.06667	0.945719	-5.28834	0.716168	8.23645	5.28878	1	1	0
H06	12	0	3	20	1	1.7018	65.8178	0	9	38.86	0.965432	24.54	14.32	0.957018	0.980199	1	1	1.06699	0.380835	1.6194	1.12617	0.300139	0.958333	0.911745	9.01383	0.804034	-1.16712	-4.10525	0	0	1
H06	12	0	3	20	1	1.7018	65.8178	0	10	38.93	0.967171	24.33	14.6	0.948829	0.999364	1	1	1.01155	0.376828	1.77137	1.22743	-0.105087	1.05833	0.759812	-5.28828	0.660849	7.56355	5.13269	1	1	0
H06	12	0	3	20	1	1.7018	65.8178	0	11	39.71	0.986549	25.16	14.55	0.981197	0.995942	1	1	1.01505	0.391136	1.72262	1.1113	0.29479	1.04167	0.855783	8.41832	0.722631	-3.95592	2.21915	0	0	1
H06	12	0	3	20	1	1.7018	65.8178	0	12	40.4	1.00369	25.19	15.21	0.982367	1.04112	1	1	1.00279	0.408428	1.79162	1.22537	-0.143044	1.05833	0.884765	-5.88497	0.7271	8.22009	4.50357	1	1	0
H06	12	0	3	20	1	1.7018	65.8178	0	13	39.38	0.97835	24.9	14.48	0.971058	0.99115	1	1	1.02929	0.392505	1.81483	1.18678	-0.117861	1.03333	0.817818	-5.67477	0.713954	6.60131	5.43093	1	1	0
H06	12	0	3	20	1	1.7018	65.8178	0	14	40.12	0.996735	25.31	14.81	0.987047	1.01374	1	1	0.996682	0.398031	1.71311	1.22375	-0.0937054	1.03333	0.942865	-5.05377	0.752682	8.19862	6.30842	1	1	0
H06	12	0	3	20	1	1.7018	65.8178	1	1	43.1	1.07077	27.58	15.52	1.07557	1.06234	0	0	0.907866	0.337537	1.46485	1.00267	0.318367	1.09167	1.17414	8.50898	0.769012	-3.74031	3.69118	1	0	1
H06	12	0	3	20	1	1.7018	65.8178	1	2	41.26	1.02506	27.2	14.06	1.06075	0.962402	0	0	0.960913	0.398355	1.60226	1.07029	0.302186	1.10833	0.993391	8.63362	0.742264	-1.4322	-3.88994	1	0	1
H06	12	0	3	20	1	1.7018	65.8178	1	3	42.85	1.06456	27.34	15.51	1.06621	1.06165	0	0	0.941851	0.388325	1.71458	1.15907	-0.135729	1.08333	1.02767	-5.89637	0.739201	4.74837	8.36162	0	1	0
H06	12	0	3	20	1	1.7018	65.8178	1	4	42.46	1.05487	26.82	15.64	1.04593	1.07055	0	0	0.904637	0.382264	1.6135	1.00013	0.309084	1.09167	1.12285	8.91121	0.743161	-4.43954	4.27393	1	0	1
H06	12	0	3	20	1	1.7018	65.8178	1	5	41.95	1.0422	26.96	14.99	1.05139	1.02606	0	0	0.935795	0.403705	1.68313	1.15824	-0.0864228	1.06667	0.966114	-4.51558	0.702189	7.1771	7.10376	0	1	0
H06	12	0	3	20	1	1.7018	65.8178	1	6	42.4	1.05338	26.91	15.49	1.04944	1.06028	0	0	0.965381	0.382015	1.55383	1.13525	0.313839	1.15	0.975851	8.71567	0.738015	-1.65595	-3.53486	1	0	1
H06	12	0	3	20	1	1.7018	65.8178	1	7	42.63	1.05909	27	15.63	1.05295	1.06987	0	0	0.943392	0.379731	1.72048	1.10782	-0.112455	1.05833	0.958314	-5.47963	0.706169	6.31342	7.74393	0	1	0
H06	12	0	3	20	1	1.7018	65.8178	1	8	39.67	0.985555	24.27	15.4	0.946489	1.05412	1	1	1.03595	0.350582	1.4611	1.15009	0.31512	1.05833	0.900998	8.29494	0.76859	-2.57553	-1.49814	0	0	1
H06	12	0	3	20	1	1.7018	65.8178	1	9	38.12	0.947047	23.75	14.37	0.92621	0.983621	1	1	1.04733	0.401338	1.86933	1.15225	0.289645	1.05833	0.860688	8.27095	0.756642	-4.31939	3.74503	0	0	1
H06	12	0	3	20	1	1.7018	65.8178	1	10	38.77	0.963196	24.51	14.26	0.955848	0.976092	1	1	1.05983	0.424249	1.92093	1.22586	-0.0902994	1.04167	0.848084	-4.89598	0.761128	5.95327	7.67007	1	1	0
H06	12	0	3	20	1	1.7018	65.8178	1	11	39.64	0.98481	25	14.64	0.974958	1.0021	1	1	1.09129	0.387415	1.76325	1.15383	0.266528	1.03333	0.81198	7.08071	0.768623	-2.18417	-3.86655	0	0	1
H06	12	0	3	20	1	1.7018	65.8178	1	12	40.73	1.01189	26.33	14.4	1.02683	0.985674	1	1	1.03205	0.379662	1.79237	1.16679	0.257961	1.05	0.843095	7.55539	0.731713	-4.68961	2.83946	0	0	1
H06	12	0	3	20	1	1.7018	65.8178	1	13	39.71	0.986549	24.94	14.77	0.972618	1.011	1	1	1.098	0.385887	1.91151	1.24969	-0.075175	1.05	0.79889	-3.9079	0.766625	7.49202	5.9775	1	1	0
H06	12	0	3	20	1	1.7018	65.8178	1	14	40.31	1.00146	25.4	14.91	0.990557	1.02058	1	1	1.03534	0.357043	1.67595	1.17137	0.293331	1.08333	0.842699	7.75828	0.734644	-3.79289	1.20411	0	0	1
H06	12	0	4	27	1	1.7018	65.8178	0	1	38.46	1.01566	24.61	13.85	1.01115	1.02376	0	0	0.966162	0.407713	1.7823	1.09233	0.311822	1.03333	0.904398	9.63699	0.701134	-3.15709	-0.584121	1	0	1
H06	12	0	4	27	1	1.7018	65.8178	0	2	37.72	0.996114	24.51	13.21	1.00704	0.976452	0	0	1.00055	0.368164	1.56361	1.12861	0.30603	1.06667	1.00791	9.39473	0.789891	-1.90431	-5.8352	1	0	1
H06	12	0	4	27	1	1.7018	65.8178	0	3	38.19	1.00853	24.88	13.31	1.02225	0.983844	0	0	0.97003	0.377762	1.63864	1.11108	0.325953	1.05	1.01704	10.2121	0.763424	-4.93645	-0.132765	1	0	1
H06	12	0	4	27	1	1.7018	65.8178	0	4	38.48	1.01618	25.12	13.36	1.03211	0.98754	0	0	0.979043	0.487568	1.90964	1.17231	-0.164339	1.025	1.0837	-6.69165	0.804406	6.7903	7.96091	0	1	0
H06	12	0	4	27	1	1.7018	65.8178	0	5	38.02	1.00404	25.31	12.71	1.03991	0.939493	0	0	1.02339	0.454759	1.89262	1.21656	-0.187554	1.025	0.962401	-7.18781	0.789361	6.9724	7.06367	0	1	0
H06	12	0	4	27	1	1.7018	65.8178	0	6	37.92	1.0014	24.37	13.55	1.00129	1.00158	0	0	0.989575	0.492061	1.94632	1.21521	-0.171064	1.01667	1.04505	-6.33205	0.796949	8.49113	6.97883	0	1	0
H06	12	0	4	27	1	1.7018	65.8178	0	7	38.23	1.00958	24.69	13.54	1.01444	1.00084	0	0	1.00608	0.453915	1.89311	1.11109	0.322783	1.01667	0.964471	10.3802	0.773374	-5.04729	0.107275	1	0	1
H06	12	0	4	27	1	1.7018	65.8178	0	8	36.23	0.956766	22.88	13.35	0.940072	0.9868	1	1	1.0653	0.357612	1.80849	.	.	.	0.918531	-6.31588	0.80616	.	7.44655	1	1	0
H06	12	0	4	27	1	1.7018	65.8178	0	9	36.78	0.971291	23.2	13.58	0.953219	1.0038	1	1	1.14109	0.349909	1.91681	1.30065	-0.0827058	1	0.74007	-5.08439	0.766885	9.36337	5.09825	1	1	0
H06	12	0	4	27	1	1.7018	65.8178	0	10	37.38	0.987135	23.96	13.42	0.984446	0.991975	1	1	1.03066	0.353656	1.73534	.	.	.	0.956646	-5.42833	0.793436	.	9.48501	1	1	0
H06	12	0	4	27	1	1.7018	65.8178	0	11	37.85	0.999547	24.23	13.62	0.995539	1.00676	1	1	1.12134	0.380205	1.88764	.	.	.	0.973285	-7.86785	0.885703	.	8.31741	1	1	0
H06	12	0	4	27	1	1.7018	65.8178	0	12	38.35	1.01275	24.09	14.26	0.989787	1.05407	1	1	1.06888	0.452045	1.98031	.	.	.	0.899499	-5.42759	0.799051	.	8.87631	1	1	0
H06	12	0	4	27	1	1.7018	65.8178	0	13	38.8	1.02464	24.56	14.24	1.0091	1.05259	1	1	1.01285	0.439488	1.98468	1.22199	-0.112171	1.00833	0.87535	-5.69499	0.731701	7.05271	7.0952	1	1	0
H06	12	0	4	27	1	1.7018	65.8178	0	14	37.73	0.996378	24.33	13.4	0.999648	0.990496	1	1	1.10298	0.383341	2.0659	1.12731	0.24471	0.941667	0.903054	8.89238	0.832356	-0.631831	-2.57945	0	0	1
H06	12	0	4	27	1	1.7018	65.8178	1	1	34.64	0.914777	21.65	12.99	0.889535	0.96019	0	0	1.08082	0.392225	1.7382	1.16902	0.274114	1.01667	0.897449	9.29902	0.809006	-3.93067	-6.03632	1	0	1
H06	12	0	4	27	1	1.7018	65.8178	1	2	37.11	0.980005	24.35	12.76	1.00047	0.943189	0	0	1.05676	0.395234	1.86208	1.1671	-0.110563	0.983333	0.890689	-5.68479	0.78273	6.81242	7.78894	0	1	0
H06	12	0	4	27	1	1.7018	65.8178	1	3	36.87	0.973667	23.81	13.06	0.978283	0.965364	0	0	1.0178	0.387548	1.65266	1.22431	-0.167955	1	1.11405	-7.44903	0.856801	7.56524	10.2709	0	1	0
H06	12	0	4	27	1	1.7018	65.8178	1	4	38.06	1.00509	24.5	13.56	1.00663	1.00232	0	0	1.04456	0.414749	1.85658	1.14123	0.299632	1.03333	0.829582	9.09872	0.735655	-2.27107	-4.41187	1	0	1
H06	12	0	4	27	1	1.7018	65.8178	1	5	38.54	1.01777	25.18	13.36	1.03457	0.98754	0	0	1.01331	0.39337	1.75364	1.1184	0.273201	1.04167	0.895669	9.21306	0.74358	-3.12663	-5.43017	1	0	1
H06	12	0	4	27	1	1.7018	65.8178	1	6	38.38	1.01354	24.94	13.44	1.02471	0.993453	0	0	0.917737	0.419794	1.62483	1.11712	-0.143525	1.025	1.26014	-6.55322	0.815147	7.1516	10.454	0	1	0
H06	12	0	4	27	1	1.7018	65.8178	1	7	37.78	0.997699	24.47	13.31	1.0054	0.983844	0	0	1.01226	0.402275	1.73246	1.07259	0.348314	1.01667	1.00793	11.0732	0.801531	-3.98402	1.08492	1	0	1
H06	12	0	4	27	1	1.7018	65.8178	1	8	35.16	0.928509	22.37	12.79	0.919117	0.945407	1	1	1.14752	0.408087	1.99624	1.21561	0.268795	0.975	0.857193	10.0896	0.84581	-5.75582	-1.20305	0	0	1
H06	12	0	4	27	1	1.7018	65.8178	1	9	35.82	0.945939	22.79	13.03	0.936374	0.963147	1	1	1.07352	0.384489	1.85134	1.20958	-0.0974583	0.933333	0.799009	-6.34645	0.744197	9.83177	6.23591	1	1	0
H06	12	0	4	27	1	1.7018	65.8178	1	10	36.59	0.966273	23.63	12.96	0.970887	0.957973	1	1	1.10956	0.390884	1.95146	1.1995	0.291908	1	0.794709	9.1657	0.77447	-3.99457	-2.59161	0	0	1
H06	12	0	4	27	1	1.7018	65.8178	1	11	36.27	0.957822	23.05	13.22	0.947056	0.977191	1	1	1.11318	0.414156	1.95025	1.24531	-0.154727	0.8	0.94645	-7.96798	0.864764	8.7884	7.56829	1	1	0
H06	12	0	4	27	1	1.7018	65.8178	1	12	37.58	0.992417	23.55	14.03	0.9676	1.03706	1	1	1.10846	0.392139	1.97767	1.20303	0.306938	1.01667	0.821462	9.92953	0.790038	-4.24916	-0.757642	0	0	1
H06	12	0	4	27	1	1.7018	65.8178	1	13	37.51	0.990569	23.68	13.83	0.972941	1.02228	1	1	1.01669	0.403231	1.85316	1.08652	0.304697	1.05	0.882537	10.105	0.739534	-2.55971	-5.1279	0	0	1
H06	12	0	4	45	1	1.7018	65.8178	1	14	37.6	0.992945	23.72	13.88	0.974585	1.02598	1	1	1.1035	0.353043	1.7795	1.26274	-0.109101	0.983333	0.935652	-6.17671	0.850448	8.74917	6.79861	1	1	0
H06	12	0	6	45	1	1.7018	65.8178	0	1	35.35	0.965301	22.35	13	0.953934	0.985488	0	0	.	.	.	.	.	.	.	.	.	.	.		1	0
H06	12	0	6	45	1	1.7018	65.8178	0	2	37.92	1.03548	24.12	13.8	1.02948	1.04613	0	0	0.968319	0.343092	1.45156	1.03129	0.335366	0.991667	1.2602	10.7323	0.868457	-5.20114	-1.09459	1	0	1
H06	12	0	6	45	1	1.7018	65.8178	0	3	36.25	0.989877	23.02	13.23	0.982531	1.00292	0	0	1.09259	0.436986	1.96178	1.24325	-0.12756	0.916667	0.939268	-6.89284	0.842499	6.77813	10.131	0	1	0
H06	12	0	6	45	1	1.7018	65.8178	0	4	36.9	1.00763	24.19	12.71	1.03247	0.963504	0	0	0.992967	0.400986	1.92395	1.108	0.269922	1.00833	1.06817	8.94208	0.8113	-4.39047	-3.08664	1	0	1
H06	12	0	6	45	1	1.7018	65.8178	0	5	36.96	1.00926	23.77	13.19	1.01454	0.999892	0	0	0.980877	0.399307	1.65169	1.08009	0.289294	1.04167	1.24778	10.1383	0.876271	-4.71899	-4.08223	1	0	1
H06	12	0	6	45	1	1.7018	65.8178	0	6	37.82	1.03275	24.41	13.41	1.04186	1.01657	0	0	0.984473	0.396316	1.85285	1.13884	-0.145281	1.025	0.924413	-6.41359	0.730561	7.89535	6.22862	0	1	0
H06	12	0	6	45	1	1.7018	65.8178	0	7	37.82	1.03275	24.41	13.41	1.04186	1.01657	0	0	1.03804	0.354071	1.77251	1.12219	0.286733	0.991667	1.0838	9.96258	0.862658	-4.64996	-3.44385	1	0	1
H06	12	0	6	45	1	1.7018	65.8178	0	8	35.22	0.961751	22.34	12.88	0.953508	0.976392	1	1	1.08566	0.315335	1.7331	1.21292	0.264917	1.01667	0.777222	9.06191	0.741627	-4.43655	-2.62294	0	0	1
H06	12	0	6	45	1	1.7018	65.8178	0	9	35.82	0.978135	23.32	12.5	0.995336	0.947585	1	1	1.11548	0.362897	1.79773	1.17207	0.322277	0.925	0.941119	10.3292	0.864017	-3.15808	-1.93872	0	0	1
H06	12	0	6	45	1	1.7018	65.8178	0	10	36.43	0.994792	23.17	13.26	0.988933	1.0052	1	1	1.17935	0.406059	1.92142	1.30446	-0.133871	1.025	0.954239	-6.63327	0.925087	7.09179	9.309	1	1	0
H06	12	0	6	45	1	1.7018	65.8178	0	11	35.74	0.97595	22.6	13.14	0.964605	0.996101	1	1	1.07809	0.391084	1.77406	1.19478	0.35731	1.01667	0.911094	10.7041	0.814021	1.23638	-5.66991	0	0	1
H06	12	0	6	45	1	1.7018	65.8178	0	12	37.01	1.01063	23.51	13.5	1.00345	1.02339	1	1	1.0664	0.418436	2.07393	1.23561	-0.0827986	0.916667	0.730614	-5.16921	0.693277	8.95676	5.84613	1	1	0
H06	12	0	6	45	1	1.7018	65.8178	0	13	36.45	0.995338	23.19	13.26	0.989787	1.0052	1	1	1.08607	0.364298	1.78289	1.18783	0.247188	1	0.8984	8.41826	0.814375	-6.32211	-0.152806	0	0	1
H06	12	0	6	45	1	1.7018	65.8178	0	14	37	1.01036	23.61	13.39	1.00771	1.01505	1	1	1.12868	0.354558	1.81784	1.23371	0.231371	1.00833	0.858177	8.17687	0.829913	-5.99952	-0.946606	0	0	1
H06	12	0	6	45	1	1.7018	65.8178	1	1	34.66	0.946459	21.52	13.14	0.918509	0.996101	0	0	1.00122	0.314516	1.53211	1.0736	0.329943	1.025	1.18553	10.8126	0.871285	-3.82141	-0.121917	1	0	1
H06	12	0	6	45	1	1.7018	65.8178	1	2	35.93	0.981139	22.98	12.95	0.980824	0.981698	0	0	0.944811	0.296337	1.41873	1.04578	0.280741	1.04167	1.25914	9.9961	0.843708	-4.74531	-0.607006	1	0	1
H06	12	0	6	45	1	1.7018	65.8178	1	3	37.65	1.02811	23.87	13.78	1.01881	1.04462	0	0	0.995152	0.26395	1.28694	1.1185	0.245014	0.991667	1.25759	8.71501	0.894265	-1.66866	-8.06878	1	0	1
H06	12	0	6	45	1	1.7018	65.8178	1	4	36.28	0.990696	23	13.28	0.981677	1.00671	0	0	0.887025	0.300689	1.37619	1.03462	0.32389	1.05833	1.23266	10.2789	0.770105	-2.4427	-1.14912	1	0	1
H06	12	0	6	45	1	1.7018	65.8178	1	5	37.07	1.01227	23.98	13.09	1.02351	0.992311	0	0	0.944719	0.29885	1.32572	1.08526	0.302415	1.075	1.10697	9.33875	0.779343	-0.73364	-5.18228	1	0	1
H06	12	0	6	45	1	1.7018	65.8178	1	6	38.88	1.06169	24.73	14.15	1.05552	1.07267	0	0	0.809283	0.317855	1.40362	0.934099	0.29745	1.08333	1.33044	9.83817	0.716762	-2.87338	-0.384414	1	0	1
H06	12	0	6	45	1	1.7018	65.8178	1	7	34.86	0.95192	21.34	13.52	0.910826	1.02491	0	0	.	.	.	.	.	.	.	.	.	.	.	0	1	0
H06	12	0	6	45	1	1.7018	65.8178	1	8	34.26	0.935536	22.07	12.19	0.941983	0.924085	1	1	1.11767	0.323279	1.55378	1.13544	0.315794	0.975	0.925824	10.6187	0.857857	-2.04234	-5.45481	0	0	1
H06	12	0	6	45	1	1.7018	65.8178	1	9	35.31	0.964208	22.31	13	0.952227	0.985488	1	1	1.13813	0.291648	1.65152	1.21872	0.247946	0.975	0.893832	9.36824	0.858402	-6.59188	-1.02347	0	0	1
H06	12	0	6	45	1	1.7018	65.8178	1	10	35.77	0.97677	22.43	13.34	0.957349	1.01126	1	1	1.11925	0.34805	1.72525	1.13339	0.274295	0.933333	0.774599	9.8769	0.770351	-3.99438	-3.74443	0	0	1
H06	12	0	6	45	1	1.7018	65.8178	1	11	35.32	0.964481	22.37	12.95	0.954788	0.981698	1	1	1.15877	0.297692	1.6344	1.30796	-0.131904	1.00833	0.868343	-6.28636	0.861869	8.21732	7.2745	1	1	0
H06	12	0	6	45	1	1.7018	65.8178	1	12	36.13	0.9866	22.54	13.59	0.962044	1.03021	1	1	1.14146	0.373165	1.90288	1.20926	0.299359	0.991667	0.69165	9.14467	0.733462	-2.59486	-3.49718	0	0	1
H06	12	0	6	45	1	1.7018	65.8178	1	13	37.4	1.02128	22.99	14.41	0.981251	1.09238	1	1	1.06175	0.281815	1.45814	.	.	.	0.973722	10.0555	0.831932	.	-0.0274761	0	0	1
H06	12	0	6	45	1	1.7018	65.8178	1	14	36.36	0.992881	23	13.36	0.981677	1.01278	1	1	.	.	.	.	.	.	.	.	.	.	.	0	0	1

## Sheet: Sheet2
1	2	0.818194	1.30527
1	2	0.87403	1.42828
1	2	0.844289	1.2289
1	2	0.876008	1.35916
1	2	0.816196	1.45367
1	2	0.76887	1.98555
1	2	0.797893	1.25601
1	2	0.957996	1.01702
1	2	0.913039	1.12499
1	2	0.88276	1.17177
1	2	0.942778	1.07556
1	2	0.966434	0.951204
1	2	0.92293	1.01276
1	2	0.827499	1.29376
1	2	0.670782	1.60872
1	2	0.628274	2.0983
1	2	0.761872	1.55508
1	2	0.75717	1.38285
1	2	0.787887	1.39953
1	2	0.697799	1.66022
1	2	0.733651	1.74617
1	2	0.702731	0.849654
1	2	0.764844	1.21226
1	2	0.745751	1.16199
1	2	0.625036	1.55567
1	2	0.769744	1.06185
1	2	0.791642	1.01815
1	2	0.79048	1.12122
1	3	0.859787	1.17656
1	3	0.835726	1.09471
1	3	0.970028	1.03217
1	3	0.863179	1.13113
1	3	0.83989	1.17145
1	3	0.798382	1.24834
1	3	0.701654	1.30233
1	3	0.85086	1.13804
1	3	0.840415	1.23755
1	3	0.690477	1.19741
1	3	0.830659	0.974924
1	3	0.866234	1.09471
1	3	0.809402	1.21197
1	3	0.818794	1.21859
1	3	0.823762	1.27562
1	3	0.780116	1.52255
1	3	0.792937	1.09229
1	3	0.846908	1.16564
1	3	0.693839	1.38497
1	3	0.814052	1.56128
1	3	0.771435	1.03739
1	3	0.826956	0.954965
1	3	0.719105	1.39323
1	3	0.712571	1.28769
1	3	0.631265	1.50953
1	3	0.830765	1.199
1	3	0.726079	1.06985
1	3	0.753108	1.17667
1	4	0.837461	1.16701
1	4	0.957989	1.05312
1	4	0.787456	1.27344
1	4	0.841025	1.34586
1	4	0.819374	1.51912
1	4	0.798564	1.64232
1	4	0.818291	1.45467
1	4	0.708911	1.29702
1	4	0.632056	1.14452
1	4	0.762689	0.943824
1	4	0.748021	1.42294
1	4	0.832243	1.18242
1	4	0.869299	1.01388
1	4	0.893903	1.24952
1	4	0.707883	2.12194
1	4	0.732419	1.2246
1	4	0.817535	1.78096
1	4	0.727718	1.52766
1	4	0.749356	1.50346
1	4	0.80406	1.51266
1	4	0.829323	1.11398
1	4	0.639772	1.18344
1	4	0.785936	1.25141
1	4	0.832607	0.87268
1	4	0.851865	1.23088
1	4	0.755107	1.1547
1	4	0.630693	1.07099
1	5	0.83495	1.54231
1	5	0.816302	1.58376
1	5	0.764256	1.73138
1	5	0.810843	1.50302
1	5	0.80418	1.6435
1	5	0.658131	2.09287
1	5	0.858302	1.31509
1	5	0.81453	1.20252
1	5	0.794462	1.23943
1	5	0.813509	0.991195
1	5	0.803314	1.11345
1	5	0.817259	1.19548
1	5	0.736176	1.24073
1	5	0.804482	1.29454
1	5	0.732197	1.63719
1	5	0.673976	1.81732
1	5	0.745032	1.39144
1	5	0.718842	1.79932
1	5	0.782554	1.35782
1	5	0.781447	1.3336
1	5	0.772496	1.10476
1	5	0.835628	1.22123
1	5	0.841992	1.30298
1	5	0.918331	1.14468
1	5	0.820626	0.916984
1	5	0.825919	1.08844
1	5	0.86879	1.06402
1	6	0.763369	1.54574
1	6	0.606148	1.86396
1	6	0.760442	1.5905
1	6	0.840472	1.3419
1	6	0.894245	1.33624
1	6	0.787018	1.54828
1	6	0.795105	1.59141
1	6	0.968688	0.912475
1	6	0.947832	1.02624
1	6	0.880529	0.933303
1	6	0.865989	1.07942
1	6	0.944999	1.10261
1	6	0.900382	0.886041
1	6	0.695393	1.44795
1	6	0.728804	1.54537
1	6	0.763521	1.48577
1	6	0.671722	1.41837
1	6	0.743719	1.56737
1	6	0.724494	1.42547
1	6	0.84048	1.34549
1	6	0.880458	1.2058
1	6	0.852527	0.823472
1	6	0.855929	1.25408
1	6	0.835977	0.960735
1	6	0.947613	0.928681
1	6	0.802609	1.28653
1	52	0.86293	1.13548
1	52	0.777852	1.55639
1	52	0.926081	1.25216
1	52	0.934377	1.24488
1	52	0.921219	1.41715
1	52	0.892913	1.57159
1	52	0.883431	1.08673
1	52	0.990145	0.962017
1	52	0.950472	1.01556
1	52	0.992936	1.21629
1	52	0.985942	1.20008
1	52	1.0081	0.975353
1	52	1.00052	1.06045
1	52	0.923218	1.33031
1	52	0.756185	1.13093
1	52	0.817349	1.4903
1	52	0.669258	2.13629
1	52	0.815786	1.27954
1	52	0.734798	1.94316
1	52	0.773051	1.17166
1	52	0.839714	1.39368
1	52	0.821793	1.31868
1	52	0.836454	1.12842
1	52	0.966091	1.06471
1	52	0.9043	1.20405
1	52	0.801266	1.24404
1	52	0.891785	1.12793
1	52	0.914905	1.12731
0	2	0.979232	1.02922
0	2	1.02981	1.18401
0	2	0.963976	1.24892
0	2	0.958112	1.26568
0	2	1.02011	1.13509
0	2	0.996538	1.21779
0	2	1.05238	0.909835
0	2	0.97661	1.09163
0	2	0.954776	1.10632
0	2	1.02418	1.05822
0	2	1.02049	0.985159
0	2	1.01821	1.07654
0	2	1.02897	0.880397
0	2	0.87537	1.539
0	2	0.973034	1.47091
0	2	0.979353	1.30548
0	2	0.95191	1.3866
0	2	0.978776	1.29838
0	2	1.02526	1.18987
0	2	1.01546	1.12067
0	2	1.02501	0.996222
0	2	0.970347	0.944187
0	2	1.01034	0.91451
0	2	0.978321	1.02258
0	2	0.981947	0.899076
0	2	1.02904	1.00715
0	2	1.06561	0.955369
0	3	0.972866	1.16904
0	3	1.11578	1.00796
0	3	1.08633	0.831583
0	3	1.05623	0.956273
0	3	1.10971	0.839128
0	3	1.06128	0.882637
0	3	1.076	0.90465
0	3	1.01763	0.991295
0	3	1.00129	1.21657
0	3	1.06747	0.926635
0	3	1.02896	1.22426
0	3	0.98478	0.9703
0	3	0.958753	0.912416
0	3	0.983466	0.854853
0	3	1.00641	0.851322
0	3	1.00734	0.94136
0	4	1.04375	0.992178
0	4	1.02669	1.05836
0	4	1.08583	0.976077
0	4	1.09351	1.19588
0	4	1.09329	1.04275
0	4	1.05859	1.14675
0	4	1.12435	1.06858
0	4	0.991545	1.06242
0	4	1.04282	0.874864
0	4	1.06765	0.986203
0	4	1.08441	1.00002
0	4	1.05755	0.891362
0	4	1.0754	1.02454
0	4	1.0293	1.04584
0	4	1.04497	1.22203
0	4	1.08092	1.28278
0	4	1.04884	1.17996
0	4	1.08114	1.08841
0	4	1.05191	1.16209
0	4	1.07469	1.28711
0	4	1.05269	1.241
0	4	0.982136	0.815602
0	4	1.07559	0.949787
0	4	0.987926	1.04702
0	4	0.973721	0.988081
0	4	0.943966	1.02099
0	4	0.934686	0.881338
0	4	0.984827	0.833651
0	5	1.0116	1.49989
0	5	1.05283	0.99052
0	5	1.10708	0.989325
0	5	1.09018	1.01944
0	5	1.04328	1.03536
0	5	1.02471	1.06846
0	5	1.04691	1.00444
0	5	1.05748	1.13047
0	5	1.05548	0.83225
0	5	0.964115	1.16104
0	5	1.04375	1.09881
0	5	0.967358	1.08772
0	5	1.02684	0.838589
0	5	0.953375	1.13434
0	5	1.0617	0.989782
0	5	1.03835	1.17453
0	5	1.04853	0.862647
0	5	1.08704	1.21442
0	5	0.994395	1.12776
0	5	0.965014	1.17435
0	5	1.02207	1.3147
0	5	1.0655	0.766789
0	5	1.05558	0.931223
0	5	0.99114	1.03637
0	5	0.978677	0.845056
0	5	1.00009	1.22011
0	5	1.00513	1.06172
0	5	1.12586	0.74613
0	6	1.00173	1.301
0	6	1.0338	1.10964
0	6	1.08594	0.95931
0	6	1.07044	0.883584
0	6	1.06115	0.941767
0	6	1.01077	1.2047
0	6	1.02967	1.32289
0	6	1.06512	0.957672
0	6	0.965798	1.11191
0	6	1.01585	0.863725
0	6	0.974025	1.1687
0	6	1.0298	0.951638
0	6	1.07494	0.938584
0	6	0.954409	1.08946
0	6	0.977557	0.903035
0	6	1.03064	1.27582
0	6	1.04297	1.0662
0	6	1.04181	1.37112
0	6	1.06942	1.22087
0	6	0.978198	1.10591
0	6	1.08208	1.00256
0	6	0.954762	1.0545
0	6	1.02262	0.896556
0	6	0.933385	0.966772
0	6	1.03301	1.02403
0	6	0.991743	0.901936
0	6	1.01738	1.05004
0	6	1.03389	0.918259
0	52	1.05219	1.41881
0	52	1.00429	1.18779
0	52	1.01701	1.36354
0	52	0.914915	1.40509
0	52	0.977339	1.11938
0	52	0.955784	1.15653
0	52	0.949468	1.07695
0	52	0.953884	1.36773
0	52	0.974773	1.28823
0	52	0.870448	1.32378
0	52	0.961005	0.970796
0	52	0.96667	1.23306
0	52	0.967116	1.20173
0	52	0.964235	0.930398
0	52	0.989584	1.41657
0	52	1.00718	1.26448
0	52	1.02092	1.01189
0	52	0.959948	1.17382
0	52	0.975432	0.875599
0	52	1.00662	1.02597
0	52	1.01003	0.963261
0	52	0.990228	1.17441
0	52	0.895375	1.16954
0	52	1.02589	1.14033
0	52	0.986604	1.17368
0	52	0.995616	0.968551
0	52	1.01304	0.795502
0	52	1.01621	1.11794
1	1	0.771969	1.09526
1	1	0.801071	1.16604
1	1	0.753978	1.12543
1	1	0.74412	1.05622
1	1	0.834494	1.10004
1	1	0.839718	1.11187
1	1	0.727845	1.58389
1	1	0.713392	1.1493
1	1	0.724785	1.28819
1	1	0.724442	1.31313
1	1	0.648752	1.63253
1	1	0.67158	1.45638
1	1	0.715803	1.1964
1	1	0.599703	1.18381
1	1	0.714181	1.23947
1	1	0.589018	1.23703
1	1	0.66363	1.30453
1	1	0.661544	1.2012
1	1	0.710759	1.11131
1	1	0.781815	1.01999
1	1	0.662437	1.12321
1	1	0.524927	1.70581
1	1	0.606257	1.20168
1	1	0.626737	1.52796
1	1	0.618804	0.639055
1	1	0.703345	1.17373
1	2	0.769425	1.1947
1	2	0.823213	1.16448
1	2	0.815173	1.39566
1	2	0.850444	1.39298
1	2	0.864083	1.19603
1	2	0.807996	1.1869
1	2	0.826827	0.909409
1	2	0.775136	1.04826
1	2	0.663336	1.51234
1	2	0.778169	1.46703
1	2	0.69562	1.37502
1	2	0.770059	1.3144
1	2	0.698935	1.51028
1	2	0.713541	1.56755
1	2	0.786762	1.4391
1	2	0.693398	0.949978
1	2	0.733462	1.21561
1	2	0.666358	1.32952
1	2	0.766651	0.988263
1	2	0.66399	1.08506
1	2	0.729313	1.21085
1	2	0.639959	1.22097
1	2	0.747663	0.961253
1	2	0.714135	1.40346
1	2	0.700229	1.44923
1	2	0.599381	1.63079
1	2	0.706018	1.30958
1	3	0.947912	1.33596
1	3	0.873437	1.33858
1	3	0.866289	0.996088
1	3	0.811641	1.16604
1	3	0.825678	1.26396
1	3	0.809578	1.17452
1	3	0.839853	1.03238
1	3	0.837127	1.09061
1	3	0.830297	1.27304
1	3	0.872122	1.17659
1	3	0.765472	1.27581
1	3	0.836147	0.996897
1	3	0.911795	0.862611
1	3	0.782435	1.41049
1	3	0.82933	1.23194
1	3	0.767509	1.04326
1	3	0.721714	1.28401
1	3	0.654427	1.1237
1	3	0.766378	1.22174
1	3	0.768565	1.72164
1	3	0.743962	1.14395
1	3	0.740217	1.56647
1	3	0.748988	1.37412
1	3	0.751743	1.25983
1	3	0.766202	1.29031
1	3	0.767384	1.23657
1	3	0.745747	1.00535
1	3	0.687145	1.21577
1	4	0.664983	1.30369
1	4	0.83231	1.48856
1	4	0.824647	1.2256
1	4	0.763955	1.308
1	4	0.792541	1.38122
1	4	0.818635	1.22625
1	4	0.845023	1.32722
1	4	0.799913	0.950247
1	4	0.803604	1.04398
1	4	0.801911	1.13864
1	4	0.802271	1.08964
1	4	0.895504	1.49171
1	4	0.712031	1.13275
1	4	0.704679	1.40935
1	4	0.791849	1.29459
1	4	0.756423	1.17713
1	4	0.733305	1.02219
1	4	0.796803	1.43
1	4	0.762092	1.32814
1	4	0.765483	1.16115
1	4	0.692059	1.33414
1	4	0.789955	1.23099
1	4	0.858267	1.20353
1	4	0.75441	1.37109
1	4	0.736195	1.02743
1	4	0.69311	1.54205
1	4	0.764511	1.44522
1	4	0.733919	1.04948
1	5	0.851659	1.25116
1	5	0.87152	1.29559
1	5	0.871511	1.05906
1	5	0.820598	1.23528
1	5	0.843686	1.12003
1	5	0.905254	1.24649
1	5	0.903298	1.29855
1	5	0.830665	1.18442
1	5	0.834171	1.08518
1	5	0.857424	1.39113
1	5	0.800839	0.989657
1	5	0.802394	1.11274
1	5	0.809667	0.909684
1	5	0.812956	1.06213
1	5	0.762396	1.12261
1	5	0.786962	0.915495
1	5	0.774363	1.29205
1	5	0.742654	1.41773
1	5	0.753156	1.13342
1	5	0.8861	1.08828
1	5	0.792515	1.17107
1	5	0.799038	1.02125
1	5	0.800579	1.40913
1	5	0.795548	1.07959
1	5	0.791017	0.848399
1	5	0.850035	1.33398
1	6	0.787636	1.56815
1	6	0.808993	0.972358
1	6	0.786976	1.2585
1	6	0.802726	1.13739
1	6	0.894294	1.24136
1	6	0.796444	1.40888
1	6	0.817182	1.07259
1	6	0.959075	0.881314
1	6	0.911005	1.19162
1	6	0.850831	1.28011
1	6	0.86827	1.08362
1	6	0.907926	1.27472
1	6	0.95078	0.989555
1	6	0.900133	1.30649
1	6	0.888698	1.25869
1	6	0.848833	0.939206
1	6	0.824082	1.21395
1	6	0.84213	1.1736
1	6	0.841606	1.32474
1	6	0.803509	0.97117
1	6	0.763775	1.46235
1	6	0.908411	0.895573
1	6	0.883363	1.2541
1	6	0.832702	1.34232
1	6	0.921448	1.28268
1	6	0.853961	1.24755
1	6	0.87688	1.38237
0	3	0.842137	1.26641
0	3	0.844287	1.56763
0	3	0.902886	1.67324
0	3	0.888913	1.10794
0	3	0.841491	1.80752
0	3	0.862923	1.65555
0	3	0.961937	1.30557
0	3	0.858602	1.43747
0	3	0.78965	1.22447
0	3	0.749979	1.72912
0	3	0.838804	1.49111
0	3	0.829433	1.77456
0	3	0.787027	1.78238
0	3	0.707629	1.6052
0	3	0.85155	1.76215
0	3	0.945147	1.67191
0	3	0.81025	1.83172
0	3	0.769782	1.73015
0	3	0.869322	1.93404
0	3	0.868473	1.45904
0	3	0.925078	1.29431
0	3	0.725135	1.43687
0	3	0.687318	1.45422
0	3	0.761404	1.2831
0	3	0.741582	1.5248
0	3	0.803748	1.26233
0	3	0.703553	1.41244
0	3	0.817491	1.44937
0	4	0.936154	1.29986
0	4	0.949984	1.38597
0	4	0.881109	1.52761
0	4	0.909674	1.59306
0	4	0.896904	1.94129
0	4	0.862151	1.39422
0	4	0.949977	1.30139
0	4	0.807765	1.54335
0	4	0.852594	1.72749
0	4	0.836957	1.6421
0	4	0.759217	1.58482
0	4	0.718422	1.74767
0	4	0.753809	1.76328
0	4	0.763905	1.80316
0	4	0.711496	1.82942
0	4	0.746134	1.92274
0	4	0.786007	1.80946
0	4	0.809571	1.75068
0	4	0.787094	1.68595
0	4	0.820538	1.73641
0	4	0.747888	1.76435
0	4	0.683156	1.76183
0	4	0.786687	1.69673
0	4	0.785721	1.43316
0	4	0.722325	1.56858
0	4	0.644425	1.76729
0	4	0.795366	1.52244
0	5	0.872068	1.37332
0	5	0.873735	1.49584
0	5	0.808467	1.47641
0	5	0.769899	1.37618
0	5	0.860601	1.3183
0	5	0.900307	1.32035
0	5	0.846903	1.49694
0	5	0.816743	1.70003
0	5	0.76944	1.30845
0	5	0.800448	1.45537
0	5	0.868676	1.58427
0	5	0.902155	1.41905
0	5	0.81849	1.51359
0	5	0.805002	1.68771
0	5	0.843685	1.46837
0	5	0.794329	1.52671
0	5	0.727052	1.6743
0	5	0.823009	1.47271
0	5	0.830522	1.54044
0	5	0.806042	1.62706
0	5	0.853509	1.60033
0	5	0.767928	1.58311
0	5	0.7722	1.53866
0	5	0.725747	1.54376
0	5	0.83798	1.52942
0	5	0.759247	1.40764
0	5	0.766718	1.46564
0	5	0.788016	1.52202
0	6	0.889047	2.01759
0	6	0.858001	1.36909
0	6	0.825406	1.61635
0	6	0.901304	1.2369
0	6	0.849162	1.67148
0	6	0.92958	1.59755
0	6	0.859652	1.57429
0	6	0.863844	1.61065
0	6	0.944644	1.51348
0	6	0.990297	1.33068
0	6	1.03014	1.43849
0	6	0.988287	1.40322
0	6	0.979781	1.65955
0	6	0.850628	1.24635
0	6	0.778558	1.65294
0	6	0.813532	1.54006
0	6	0.813105	1.51582
0	6	0.797962	1.73057
0	6	0.896529	1.19279
0	6	0.876157	1.60777
0	6	0.925852	1.49922
0	6	0.894653	1.31343
0	6	0.801196	1.63131
0	6	0.777642	1.61246
0	6	0.858172	1.39025
0	6	0.818813	1.70651
0	6	0.852078	1.55066
1	3	0.934987	0.721751
1	3	0.875092	1.10311
1	3	0.942631	0.822502
1	3	1.01895	0.863681
1	3	0.94585	0.8317
1	3	0.895057	0.868668
1	3	0.876129	1.0741
1	3	0.827042	1.08483
1	3	0.868388	1.02159
1	3	0.907323	1.10487
1	3	0.900429	0.918371
1	3	0.919149	1.07799
1	3	0.86005	1.07086
1	3	0.878756	0.973741
1	3	0.823236	0.831259
1	3	0.831378	0.835979
1	3	0.870022	1.16253
1	3	0.884895	0.75619
1	3	0.880712	1.12739
1	3	0.665696	1.40056
1	3	0.822602	1.19939
1	3	0.781921	1.05434
1	3	0.755211	1.43876
1	3	0.626303	1.40627
1	3	0.809155	1.3389
1	3	0.858789	0.93207
1	4	0.977132	1.04767
1	4	0.890768	0.913795
1	4	0.935237	0.871236
1	4	0.960851	1.08477
1	4	0.896718	0.946326
1	4	0.926663	0.987771
1	4	0.954082	0.969334
1	4	0.806892	1.20195
1	4	0.898636	1.03064
1	4	0.898864	1.09972
1	4	0.886222	0.916408
1	4	0.854122	1.06068
1	4	0.924566	1.0489
1	4	0.873542	1.08156
1	4	0.897152	1.07694
1	4	0.815738	1.152
1	4	0.806315	0.94635
1	4	0.872057	0.920215
1	4	0.856373	1.06606
1	4	0.881217	1.14202
1	4	0.84874	1.0869
1	4	0.724866	1.28091
1	4	0.654116	1.35692
1	4	0.728324	1.32992
1	4	0.66534	1.49225
1	4	0.835429	1.34012
1	4	0.763518	1.24379
1	4	0.70582	1.25199
1	5	1.00571	1.06651
1	5	1.02503	0.878093
1	5	1.02538	0.916934
1	5	1.03215	0.854897
1	5	0.956539	0.857842
1	5	0.930122	0.916035
1	5	0.880082	0.90139
1	5	0.863081	1.1468
1	5	0.909324	0.924809
1	5	0.933593	1.25755
1	5	0.947552	1.13288
1	5	0.910377	1.09965
1	5	0.856588	1.02898
1	5	0.789599	1.00528
1	5	0.898569	1.05439
1	5	0.847968	1.21875
1	5	0.903465	1.08787
1	5	0.869835	1.1164
1	5	0.932649	0.844396
1	5	0.874105	0.884015
1	5	0.928057	0.924281
1	5	0.9195	1.20014
1	5	0.910224	0.912203
1	5	0.910807	1.13033
1	5	0.854392	1.09054
1	5	0.873366	1.1272
1	5	0.869975	0.947383
1	6	1.03683	0.864247
1	6	0.914147	0.958525
1	6	1.02601	1.10485
1	6	1.04987	0.97955
1	6	0.972626	0.836307
1	6	0.978804	1.01963
1	6	0.960597	0.89355
1	6	0.975179	0.918489
1	6	0.97452	0.954332
1	6	0.942619	0.95655
1	6	0.967376	1.16368
1	6	1.01418	0.980895
1	6	0.934682	0.982205
1	6	0.982915	0.835994
1	6	0.985206	1.0437
1	6	0.997075	1.11309
1	6	0.979068	0.84595
1	6	1.01655	0.87369
1	6	0.943185	0.835456
1	6	1.00387	1.03002
1	6	0.979898	0.813248
1	6	0.94402	0.997877
1	6	0.899712	1.06322
1	6	0.967691	0.936529
1	6	0.988791	1.03798
1	6	0.93721	0.945956
1	6	0.895314	1.11714
1	6	0.994198	1.06919
1	52	1.20884	0.836305
1	52	1.12941	0.954658
1	52	1.19271	0.88303
1	52	1.13602	1.1378
1	52	1.0239	1.14106
1	52	1.13265	1.11242
1	52	1.15464	1.06798
1	52	1.17663	1.04906
1	52	1.14002	0.713091
1	52	1.16337	1.00294
1	52	1.18323	0.884533
1	52	1.17156	1.01237
1	52	1.0791	1.17159
1	52	1.19097	0.847964
1	52	0.988457	1.22443
1	52	1.01697	0.929986
1	52	1.06491	0.97591
1	52	1.08427	0.833188
1	52	1.07438	0.920632
1	52	1.05241	1.06079
1	52	1.00707	1.05541
1	52	1.03524	1.02165
1	52	1.08294	0.862673
1	52	0.989814	1.12362
1	52	0.808305	1.30411
1	52	1.02416	0.89101
1	52	0.916643	1.27769
1	52	1.02614	0.831878
0	3	0.867521	1.36334
0	3	1.05313	0.936025
0	3	0.796989	1.20252
0	3	0.920703	0.942667
0	3	0.893154	0.942894
0	3	0.868118	1.15533
0	3	0.875562	1.32192
0	3	0.92055	1.08986
0	3	0.849906	1.23439
0	3	0.901874	1.06375
0	3	0.85926	1.24725
0	3	0.886142	1.18996
0	3	0.946416	1.19647
0	3	0.87986	1.13577
0	3	0.854069	1.35959
0	3	0.835316	1.26717
0	3	0.737594	1.17343
0	3	0.788346	1.10951
0	3	0.752744	1.27367
0	3	0.881661	1.32001
0	3	0.903031	1.10852
0	3	0.876175	1.31919
0	3	0.89598	1.47439
0	3	0.832499	0.957991
0	3	0.864108	1.29551
0	3	0.931359	1.11423
0	3	0.905243	1.02168
0	3	0.961781	0.982915
0	4	0.871814	1.12608
0	4	0.94546	1.16808
0	4	0.794188	1.51294
0	4	0.815768	1.39916
0	4	0.796124	1.50308
0	4	0.928245	1.31711
0	4	0.840197	1.42788
0	4	0.881471	1.37139
0	4	0.86631	1.34752
0	4	0.807188	1.41059
0	4	0.811183	1.39559
0	4	0.839177	1.37907
0	4	0.775576	1.45566
0	4	0.820513	1.44242
0	4	0.866923	1.7279
0	4	0.762364	1.47292
0	4	0.844208	1.34567
0	4	0.828885	1.31621
0	4	0.834421	1.37881
0	4	0.715072	1.7778
0	4	0.846031	1.42646
0	4	0.797379	1.41824
0	4	0.823648	1.27153
0	4	0.758134	1.48865
0	4	0.808716	1.35228
0	4	0.865169	1.24393
0	4	0.827664	1.35638
0	4	0.69254	1.60358
0	5	0.812847	1.18101
0	5	0.900486	1.30405
0	5	0.776298	1.20807
0	5	0.856225	1.11452
0	5	0.818901	1.12236
0	5	0.870837	1.59287
0	5	0.913464	1.07096
0	5	0.762462	1.403
0	5	0.752522	1.71175
0	5	0.794191	1.54932
0	5	0.727762	1.76883
0	5	0.772643	1.50492
0	5	0.852419	1.28746
0	5	0.777936	1.6023
0	5	0.755135	1.62231
0	5	0.861272	1.08589
0	5	0.849617	1.12113
0	5	0.840424	1.15649
0	5	0.770811	1.15463
0	5	0.884244	1.05327
0	5	0.88849	1.16727
0	5	0.776389	1.8335
0	5	0.75021	1.61746
0	5	0.74341	1.78557
0	5	0.81877	1.74237
0	5	0.793104	1.59748
0	5	0.752011	2.02979
0	6	0.848337	1.49573
0	6	0.761289	1.526
0	6	0.887929	1.38892
0	6	0.812376	1.4325
0	6	0.792462	1.3359
0	6	0.858321	1.53417
0	6	0.813655	1.27884
0	6	0.886307	1.83406
0	6	0.838804	1.67441
0	6	0.852628	1.87035
0	6	0.869597	1.51855
0	6	0.816107	1.36656
0	6	0.90821	1.51813
0	6	0.800403	1.39818
0	6	0.916246	1.49432
0	6	0.847273	1.51404
0	6	0.904896	1.39684
0	6	0.941504	1.47319
0	6	0.805284	1.29227
0	6	0.855167	1.24084
0	6	0.868122	1.39886
0	6	0.868022	1.57207
0	6	0.885705	1.29726
0	6	0.880562	1.36867
0	6	0.830779	1.50899
0	6	0.847405	1.55712
0	52	1.10606	0.93002
0	52	0.956243	1.30395
0	52	0.937589	1.28568
0	52	0.942043	1.18873
0	52	0.928256	1.28492
0	52	0.774604	1.70564
0	52	0.850949	1.32915
0	52	0.94708	1.37305
0	52	0.933677	1.49488
0	52	0.949888	1.27788
0	52	0.915012	1.26575
0	52	0.988785	1.21348
0	52	0.988172	1.25117
0	52	0.873293	1.15637
0	52	0.902865	0.979147
0	52	0.90249	1.26147
0	52	0.949668	1.11407
0	52	0.88597	1.1906
0	52	0.822294	1.58876
0	52	0.934596	0.912518
0	52	0.861197	0.840144
0	52	0.896471	1.12399
0	52	0.939304	1.19979
0	52	0.908852	1.29543
0	52	0.878208	1.19946
0	52	0.920589	1.23293
0	52	0.959148	1.19285
0	52	0.868544	1.39898
1	1	0.857859	1.19407
1	1	0.796156	1.05029
1	1	0.875741	1.12972
1	1	0.83821	1.09286
1	1	0.913797	0.911964
1	1	0.897323	1.09576
1	1	0.862863	1.11557
1	1	0.971151	1.02324
1	1	0.883725	0.851614
1	1	0.95147	0.979081
1	1	0.861262	1.06684
1	1	0.852177	1.38262
1	1	0.876523	1.0458
1	1	0.866851	0.915492
1	1	0.886824	1.44535
1	1	0.925609	1.22855
1	1	0.803415	1.24202
1	1	0.800779	1.47296
1	1	0.876068	1.14524
1	1	0.868907	1.10358
1	1	0.904015	1.30892
1	1	0.90442	1.18512
1	1	0.864665	1.23855
1	1	0.893865	1.46509
1	1	0.704071	1.41479
1	1	0.905776	1.23441
1	1	0.92439	1.08675
1	1	0.837649	1.12352
1	3	0.909205	1.18977
1	3	0.94767	1.19868
1	3	0.921037	1.13469
1	3	0.857618	1.26686
1	3	0.91523	1.2455
1	3	0.902209	1.09672
1	3	0.900427	1.27118
1	3	0.979519	1.14491
1	3	0.913222	1.27318
1	3	0.90256	1.16589
1	3	0.880064	1.20251
1	3	0.878941	1.41693
1	3	0.917589	1.21812
1	3	0.885873	1.25315
1	3	0.862429	1.1965
1	3	0.852646	1.33659
1	3	0.856334	1.47875
1	3	0.89143	1.13762
1	3	0.847944	1.18703
1	3	0.881711	1.26204
1	3	0.826353	1.25603
1	3	0.848113	1.36968
1	3	0.920528	1.32739
1	3	0.794101	1.35131
1	3	0.68721	1.55998
1	3	0.846932	1.56179
1	3	0.823198	1.4519
1	3	0.81466	1.40313
1	4	0.918334	1.29821
1	4	0.908359	1.21179
1	4	0.889253	1.34404
1	4	0.969627	1.06011
1	4	1.00964	0.953383
1	4	0.952154	1.36043
1	4	1.03587	1.07283
1	4	0.842572	1.33536
1	4	0.872606	1.20755
1	4	0.951191	1.23894
1	4	0.839675	1.32236
1	4	0.939443	1.43428
1	4	0.971988	1.23839
1	4	0.988403	1.3115
1	4	0.951707	1.09488
1	4	0.83973	1.24133
1	4	0.955289	1.23413
1	4	0.911535	1.17923
1	4	0.953225	1.47183
1	4	0.862365	1.08664
1	4	0.957214	1.30203
1	4	0.944787	1.23172
1	4	0.799627	1.56443
1	4	0.977522	1.24612
1	4	0.904853	1.26812
1	4	0.947213	1.25398
1	4	0.860975	1.47719
1	4	0.946782	1.39101
1	5	0.949254	1.31977
1	5	1.01192	1.19675
1	5	0.905782	1.30182
1	5	1.0172	1.05911
1	5	0.902286	1.26107
1	5	0.997118	1.18711
1	5	0.967984	1.32147
1	5	0.948882	1.23118
1	5	0.913249	1.30725
1	5	0.909393	1.34008
1	5	0.962351	1.2527
1	5	1.00719	1.03702
1	5	0.990239	1.06636
1	5	0.792111	1.45961
1	5	0.954017	1.65857
1	5	0.94415	1.44346
1	5	0.999124	1.1964
1	5	0.900589	1.18254
1	5	0.949938	1.16518
1	5	0.986069	1.08765
1	5	0.94471	1.26378
1	5	0.987012	1.27938
1	5	0.958872	1.28006
1	5	1.01242	1.31073
1	5	1.04099	1.02498
1	5	0.781937	1.42187
1	5	0.853269	1.38739
1	5	1.0176	1.19838
1	6	1.01179	1.28387
1	6	0.975157	1.26676
1	6	0.920719	1.31021
1	6	0.962884	1.19296
1	6	0.96618	1.28907
1	6	0.95718	1.35159
1	6	0.997485	1.20769
1	6	1.0324	1.17287
1	6	1.04523	1.0998
1	6	1.02589	1.08555
1	6	1.00829	1.11276
1	6	1.05621	0.969597
1	6	1.09311	0.934073
1	6	0.994905	1.33392
1	6	1.07984	1.11252
1	6	0.923695	1.4513
1	6	1.05924	1.26272
1	6	0.95183	1.27127
1	6	0.928681	1.33925
1	6	0.858595	1.23026
1	6	1.06442	1.16677
1	6	1.08876	1.10788
1	6	1.05216	1.02494
1	6	0.883835	1.11374
1	6	1.03915	1.21776
1	6	1.08427	0.985467
1	6	1.11004	1.11389
1	52	0.987751	1.39816
1	52	1.04446	1.39153
1	52	1.14064	0.965715
1	52	0.97454	1.39465
1	52	1.11422	0.926782
1	52	1.06585	1.00788
1	52	1.04596	1.2344
1	52	1.03827	1.32246
1	52	1.08022	1.13349
1	52	1.13389	0.978294
1	52	1.02069	1.06824
1	52	1.16972	1.0111
1	52	1.12538	0.927381
1	52	1.15457	1.21079
1	52	0.913172	1.3354
1	52	0.951588	1.07895
1	52	0.991867	1.38781
1	52	1.01839	1.33681
1	52	0.892057	1.47196
1	52	0.999613	1.34616
1	52	1.05454	1.22083
1	52	0.891054	1.1899
1	52	1.14268	1.09937
1	52	1.08	1.3289
1	52	1.2027	1.08986
1	52	1.06216	1.19929
1	52	1.14141	1.06603
1	52	0.990305	0.988148
0	1	0.861557	1.31998
0	1	0.933272	1.17804
0	1	0.949674	2.27777
0	1	0.918928	1.17256
0	1	0.950237	1.12715
0	1	0.931492	1.26517
0	1	0.959349	1.18913
0	1	1.04137	1.02458
0	1	1.0032	1.00864
0	1	1.02932	0.952093
0	1	1.00616	0.91752
0	1	1.01705	1.08416
0	1	1.02476	0.963733
0	1	1.01062	0.861979
0	1	1.06333	0.843991
0	1	0.979166	0.995664
0	1	0.920977	1.14048
0	1	0.877683	1.05557
0	1	0.936241	1.15626
0	1	0.919582	0.975416
0	1	1.04664	0.848571
0	1	1.0548	0.855793
0	1	1.0012	0.931501
0	1	0.999712	0.891976
0	1	1.01016	0.862989
0	1	0.96912	0.972898
0	1	0.991279	0.945564
0	2	0.94486	1.10675
0	2	0.951291	1.30041
0	2	1.02124	1.17515
0	2	1.04283	1.11533
0	2	1.00489	1.02949
0	2	0.976036	1.17616
0	2	0.95055	1.15348
0	2	1.15588	0.744869
0	2	1.04754	0.953223
0	2	1.07353	0.753887
0	2	1.12564	0.845352
0	2	1.06705	0.899795
0	2	1.07852	0.912314
0	2	1.07675	0.935957
0	2	0.965694	1.00785
0	2	0.963791	1.25254
0	2	0.912864	1.00959
0	2	0.981675	1.19096
0	2	0.97508	1.05126
0	2	0.937331	1.02148
0	2	0.912723	1.19572
0	2	1.03445	0.785679
0	2	1.05568	0.850576
0	2	0.974687	1.03142
0	2	1.00321	0.963497
0	2	1.05168	0.882946
0	2	1.06438	0.928668
0	3	1.04069	1.14851
0	3	0.986966	0.906373
0	3	0.908192	1.26092
0	3	0.972149	1.02483
0	3	0.925886	1.11538
0	3	0.868102	1.04731
0	3	0.929041	1.2167
0	3	0.959304	0.945719
0	3	1.06699	0.911745
0	3	1.01155	0.759812
0	3	1.01505	0.855783
0	3	1.00279	0.884765
0	3	1.02929	0.817818
0	3	0.996682	0.942865
0	3	0.907866	1.17414
0	3	0.960913	0.993391
0	3	0.941851	1.02767
0	3	0.904637	1.12285
0	3	0.935795	0.966114
0	3	0.965381	0.975851
0	3	0.943392	0.958314
0	3	1.03595	0.900998
0	3	1.04733	0.860688
0	3	1.05983	0.848084
0	3	1.09129	0.81198
0	3	1.03205	0.843095
0	3	1.098	0.79889
0	3	1.03534	0.842699
0	4	0.966162	0.904398
0	4	1.00055	1.00791
0	4	0.97003	1.01704
0	4	0.979043	1.0837
0	4	1.02339	0.962401
0	4	0.989575	1.04505
0	4	1.00608	0.964471
0	4	1.0653	0.918531
0	4	1.14109	0.74007
0	4	1.03066	0.956646
0	4	1.12134	0.973285
0	4	1.06888	0.899499
0	4	1.01285	0.87535
0	4	1.10298	0.903054
0	4	1.08082	0.897449
0	4	1.05676	0.890689
0	4	1.0178	1.11405
0	4	1.04456	0.829582
0	4	1.01331	0.895669
0	4	0.917737	1.26014
0	4	1.01226	1.00793
0	4	1.14752	0.857193
0	4	1.07352	0.799009
0	4	1.10956	0.794709
0	4	1.11318	0.94645
0	4	1.10846	0.821462
0	4	1.01669	0.882537
0	4	1.1035	0.935652
0	6	0.968319	1.2602
0	6	1.09259	0.939268
0	6	0.992967	1.06817
0	6	0.980877	1.24778
0	6	0.984473	0.924413
0	6	1.03804	1.0838
0	6	1.08566	0.777222
0	6	1.11548	0.941119
0	6	1.17935	0.954239
0	6	1.07809	0.911094
0	6	1.0664	0.730614
0	6	1.08607	0.8984
0	6	1.12868	0.858177
0	6	1.00122	1.18553
0	6	0.944811	1.25914
0	6	0.995152	1.25759
0	6	0.887025	1.23266
0	6	0.944719	1.10697
0	6	0.809283	1.33044
0	6	1.11767	0.925824
0	6	1.13813	0.893832
0	6	1.11925	0.774599
0	6	1.15877	0.868343
0	6	1.14146	0.69165
0	6	1.06175	0.973722
